# Supplementary material for: catena-Poly[[[aqua­(pyrazino[2,3-f][1,10]phenanthroline)cadium(II)]-μ-4,4′-ethyl­enedibenzoato] N,N-dimethyl­formamide hemisolvate]
Source: Acta Crystallogr Sect E Struct Rep Online. 2009 Jul 4;65(Pt 8):m876. doi: 10.1107/S1600536809024714 (PMC2977101; doi:10.1107/S1600536809024714)
Supplement: Supplementary file 1 [file e-65-0m876-sup1.cif]

##############################################################################
###                                                                        ###
###        Electronic paper (Acta Crystallographica Section E)             ###
###                                                                        ###
##############################################################################
#                                                                            #
# This CIF contains the data in a paper accepted for publication in Acta     #
# Crystallographica Section E. It conforms to the requirements of Notes      #
# for Authors for Section E, and has been peer reviewed under the auspices   #
# of the IUCr Commission on Journals.                                        #
#                                                                            #
# Full details of the Crystallographic Information File format               #
# are given in the paper "The Crystallographic Information File (CIF):       #
# a New Standard Archive File for Crystallography" by S. R. Hall, F. H.      #
# Allen and I. D. Brown [Acta Cryst. (1991), A47, 655-685].                  #
#                                                                            #
# The current version of the core CIF dictionary is obtainable from          #
# ftp://ftp.iucr.org/pub/cif_core.dic. The current version number is 2.4.    #
#                                                                            #
# Software is freely available for graphical display of the structure(s) in  #
# this CIF.  For information consult the CIF home page http://www.iucr.org/  #
# cif/home.html                                                              #
#                                                                            #
# This file may be used for bona fide research purposes within the           #
# scientific community so long as proper attribution is given to the journal # 
# article from which it was obtained.                                        #
#                                                                            #
##############################################################################
                                             
data_global
_audit_creation_method     'SHELXL97'
_journal_date_recd_electronic     2009-06-26
_journal_date_accepted     2009-06-26
_journal_name_full     'Acta Crystallographica, Section E'
_journal_year     2009
_journal_volume     65
_journal_issue      8
_journal_page_first     m876
_journal_page_last     m876
_journal_paper_category     QM
_journal_coeditor_code     BT2984
_publ_contact_author_name     'Da-Jun Sun'
_publ_contact_author_address
;
Department of Vascular Surgery,
the China-Japan Union Hospital of Jilin University,
Changchun, 130033,
People's Republic of China
;
_publ_contact_author_email     li_yp2002@yahoo.com.cn
_publ_contact_author_fax     '?'
_publ_contact_author_phone     '?'
_publ_section_title
;\
<i>catena</i>-Poly[[[aqua(pyrazino[2,3-<i>f</i>][1,10]phenanthroline)\
cadium(II)]-\m-4,4'-ethylenedibenzoato] <i>N</i>,<i>N</i>-dimethylformamide
hemisolvate]
;
loop_
    _publ_author_name
    _publ_author_address
    'Li, Ya-Ping'
;
Department of Ophthalmology,
the Second Hospital of Jilin University,
Changchun 130041,
People's Republic of China
;
    'Sun, Da-Jun'
;
Department of Vascular Surgery,
the China--Japan Union Hospital of Jilin University,
Changchun 130033,
People's Republic of China
;
    'Zang, Hu'
;
Department of Orthopedics,
the China--Japan Union Hospital of Jilin University,
Changchun 130033,
People's Republic of China
;
    'Han, Li-Ying'
;
Department of Gynaecology,
the Second Hospital of Jilin University,
Changchun 130041,
People's Republic of China
;
data_I
_audit_creation_method     SHELXL-97
_chemical_name_systematic
;
<i>catena</i>-Poly[[[aqua(pyrazino[2,3-
<i>f</i>][1,10]phenanthroline)cadium(II)]-\m-4,4'-ethylenedibenzoato]
<i>N</i>,<i>N</i>-dimethylformamide hemisolvate]
;
_chemical_name_common     ?
_chemical_formula_moiety     'C30 H20 Cd N4 O5, 0.5(C3 H7 N O)'
_chemical_formula_sum     'C31.5 H23.5 Cd1 N4.5 O5.5'
_chemical_formula_iupac     '[Cd (C16 H10 O4) (C14 H8 N4) (H2 O)], 0.5C3 H7 NO'
_chemical_formula_weight     665.45
_chemical_melting_point     ?
_symmetry_cell_setting     triclinic
_symmetry_space_group_name_H-M     'P -1'
_symmetry_space_group_name_Hall     '-P 1'
loop_
    _symmetry_equiv_pos_as_xyz
    'x, y, z'
    '-x, -y, -z'
_cell_length_a     11.4348(5)
_cell_length_b     11.5167(4)
_cell_length_c     11.7530(5)
_cell_angle_alpha     84.654(3)
_cell_angle_beta     69.154(4)
_cell_angle_gamma     84.027(3)
_cell_volume     1435.97(10)
_cell_formula_units_Z     2
_cell_measurement_reflns_used     5828
_cell_measurement_theta_min     3.08
_cell_measurement_theta_max     26.38
_cell_measurement_temperature     293(2)
_exptl_crystal_description     block
_exptl_crystal_colour     'pale yellow'
_exptl_crystal_size_max     0.30
_exptl_crystal_size_mid     0.28
_exptl_crystal_size_min     0.16
_exptl_crystal_density_diffrn     1.539
_exptl_crystal_density_meas     ?
_exptl_crystal_density_method     'not measured'
_exptl_crystal_F_000     672
_exptl_absorpt_coefficient_mu     0.811
_exptl_absorpt_correction_type     'multi-scan'
_exptl_absorpt_process_details     '(SADABS; Sheldrick, 1996)'
_exptl_absorpt_correction_T_min     0.778
_exptl_absorpt_correction_T_max     0.801
_exptl_special_details
;
;
_diffrn_ambient_temperature     293(2)
_diffrn_radiation_type     MoK\a
_diffrn_radiation_wavelength     0.71073
_diffrn_radiation_source     'fine-focus sealed tube'
_diffrn_radiation_monochromator     graphite
_diffrn_measurement_device_type     'Bruker SMART APEX'
_diffrn_measurement_method     '\f and \w'
_diffrn_detector_area_resol_mean     ?
_diffrn_reflns_number     14619
_diffrn_reflns_av_R_equivalents     0.0471
_diffrn_reflns_av_sigmaI/netI     0.0861
_diffrn_reflns_theta_min     4.30
_diffrn_reflns_theta_max     26.38
_diffrn_reflns_theta_full     26.38
_diffrn_measured_fraction_theta_max     0.989
_diffrn_measured_fraction_theta_full     0.989
_diffrn_reflns_limit_h_min     -14
_diffrn_reflns_limit_h_max     14
_diffrn_reflns_limit_k_min     -14
_diffrn_reflns_limit_k_max     14
_diffrn_reflns_limit_l_min     -14
_diffrn_reflns_limit_l_max     10
_diffrn_standards_number     0
_diffrn_standards_interval_count     0
_diffrn_standards_interval_time     0
_diffrn_standards_decay_%     0
_refine_special_details
;
Refinement of <i>F</i>^2^ against ALL reflections. The weighted <i>R</i>-factor
<i>wR</i> and goodness of fit <i>S</i> are based on <i>F</i>^2^, conventional
<i>R</i>-factors <i>R</i> are based on <i>F</i>, with <i>F</i> set to zero for
negative <i>F</i>^2^. The threshold expression of <i>F</i>^2^ >
\s(<i>F</i>^2^) is used only for calculating <i>R</i>-factors(gt) <i>etc</i>.
and is not relevant to the choice of reflections for refinement.
<i>R</i>-factors based on <i>F</i>^2^ are statistically about twice as large
as those based on <i>F</i>, and <i>R</i>- factors based on ALL data will be
even larger.
;
_reflns_number_total     5828
_reflns_number_gt     3930
_reflns_threshold_expression     I>2\s(I)
_refine_ls_structure_factor_coef     Fsqd
_refine_ls_matrix_type     full
_refine_ls_R_factor_all     0.0680
_refine_ls_R_factor_gt     0.0348
_refine_ls_wR_factor_gt     0.0513
_refine_ls_wR_factor_ref     0.0557
_refine_ls_goodness_of_fit_ref     0.860
_refine_ls_restrained_S_all     0.867
_refine_ls_number_reflns     5828
_refine_ls_number_parameters     416
_refine_ls_number_restraints     33
_refine_ls_hydrogen_treatment     mixed
_refine_ls_weighting_scheme     calc
_refine_ls_weighting_details
                 'calc w=1/[\s^2^(Fo^2^)+(0.0206P)^2^] where P=(Fo^2^+2Fc^2^)/3'
_atom_sites_solution_hydrogens     geom
_atom_sites_solution_primary     direct
_atom_sites_solution_secondary     difmap
_refine_ls_shift/su_max     0.001
_refine_ls_shift/su_mean     0.000
_refine_diff_density_max     0.460
_refine_diff_density_min     -0.316
_refine_ls_extinction_method     none
_refine_ls_extinction_coef     ?
loop_
    _atom_type_symbol
    _atom_type_description
    _atom_type_scat_dispersion_real
    _atom_type_scat_dispersion_imag
    _atom_type_scat_source
    'C' 'C' 0.0033 0.0016
                         'International Tables Vol C Tables 4.2.6.8 and 6.1.1.4'
    'H' 'H' 0.0000 0.0000
                         'International Tables Vol C Tables 4.2.6.8 and 6.1.1.4'
    'N' 'N' 0.0061 0.0033
                         'International Tables Vol C Tables 4.2.6.8 and 6.1.1.4'
    'O' 'O' 0.0106 0.0060
                         'International Tables Vol C Tables 4.2.6.8 and 6.1.1.4'
    'Cd' 'Cd' -0.8075 1.2024
                         'International Tables Vol C Tables 4.2.6.8 and 6.1.1.4'
_computing_data_collection     'SMART (Bruker, 1997)'
_computing_cell_refinement     'SAINT (Bruker, 1999)'
_computing_data_reduction     'SAINT (Bruker, 1999)'
_computing_structure_solution     'SHELXS97 (Sheldrick, 2008)'
_computing_structure_refinement     'SHELXL97 (Sheldrick, 2008)'
_computing_molecular_graphics     'DIAMOND (Brandenburg; 2006)'
_computing_publication_material     'SHELXL97 (Sheldrick, 2008)'
loop_
    _atom_site_type_symbol
    _atom_site_label
    _atom_site_fract_x
    _atom_site_fract_y
    _atom_site_fract_z
    _atom_site_U_iso_or_equiv
    _atom_site_adp_type
    _atom_site_calc_flag
    _atom_site_refinement_flags
    _atom_site_occupancy
    _atom_site_disorder_assembly
    _atom_site_disorder_group
    Cd Cd1 0.930477(18) 0.475704(19) 0.26922(2) 0.03672(8) Uani d . 1 . .
    O O1 1.01917(18) 0.33906(17) 0.36539(18) 0.0514(5) Uani d . 1 . .
    O O2 1.1531(2) 0.2867(2) 0.1867(2) 0.0900(9) Uani d . 1 . .
    O O3 1.04743(18) 0.62445(17) 0.27400(18) 0.0524(5) Uani d . 1 . .
    O O4 1.06257(16) 0.58849(16) 0.08946(17) 0.0457(5) Uani d . 1 . .
    O O5 0.94576(19) 0.33849(18) 0.13394(19) 0.0488(5) Uani d D 1 . .
    N N1 0.77160(18) 0.51028(17) 0.45663(19) 0.0347(5) Uani d . 1 . .
    N N2 0.3668(2) 0.7125(2) 0.6508(2) 0.0472(6) Uani d . 1 . .
    N N3 0.3523(2) 0.7770(2) 0.4180(2) 0.0495(6) Uani d . 1 . .
    N N4 0.75597(19) 0.57195(19) 0.2329(2) 0.0389(5) Uani d . 1 . .
    C C1 1.1176(3) 0.2852(3) 0.2991(3) 0.0479(8) Uani d . 1 . .
    C C2 1.1979(2) 0.2147(2) 0.3624(3) 0.0388(7) Uani d . 1 . .
    C C3 1.1667(3) 0.2076(2) 0.4866(3) 0.0441(7) Uani d . 1 . .
    H H3 1.0915 0.2444 0.5351 0.053 Uiso calc R 1 . .
    C C4 1.2459(3) 0.1462(2) 0.5410(3) 0.0444(7) Uani d . 1 . .
    H H4 1.2235 0.1429 0.6254 0.053 Uiso calc R 1 . .
    C C5 1.3589(2) 0.0892(2) 0.4706(3) 0.0373(7) Uani d . 1 . .
    C C6 1.3878(3) 0.0959(2) 0.3464(3) 0.0478(8) Uani d . 1 . .
    H H6 1.4619 0.0576 0.2976 0.057 Uiso calc R 1 . .
    C C7 1.3099(3) 0.1580(2) 0.2922(3) 0.0491(8) Uani d . 1 . .
    H H7 1.3327 0.1620 0.2077 0.059 Uiso calc R 1 . .
    C C8 1.4441(2) 0.0270(2) 0.5287(3) 0.0420(7) Uani d . 1 . .
    H H8 1.4176 0.0253 0.6134 0.050 Uiso calc R 1 . .
    C C9 1.0938(2) 0.6436(2) 0.1608(3) 0.0372(7) Uani d . 1 . .
    C C10 1.1894(2) 0.7311(2) 0.1113(3) 0.0388(7) Uani d . 1 . .
    C C11 1.2109(3) 0.8027(3) 0.1886(3) 0.0508(8) Uani d . 1 . .
    H H11 1.1647 0.7962 0.2716 0.061 Uiso calc R 1 . .
    C C12 1.2997(3) 0.8839(3) 0.1446(3) 0.0521(8) Uani d . 1 . .
    H H12 1.3121 0.9318 0.1982 0.063 Uiso calc R 1 . .
    C C13 1.3703(3) 0.8948(3) 0.0222(3) 0.0477(8) Uani d . 1 . .
    C C14 1.3477(3) 0.8228(3) -0.0547(3) 0.0625(9) Uani d . 1 . .
    H H14 1.3931 0.8295 -0.1379 0.075 Uiso calc R 1 . .
    C C15 1.2593(3) 0.7415(3) -0.0101(3) 0.0583(9) Uani d . 1 . .
    H H15 1.2471 0.6932 -0.0634 0.070 Uiso calc R 1 . .
    C C16 1.4677(3) 0.9788(3) -0.0278(3) 0.0557(8) Uani d . 1 . .
    H H16 1.4851 1.0047 -0.1090 0.067 Uiso calc R 1 . .
    C C17 0.7813(3) 0.4793(2) 0.5637(3) 0.0411(7) Uani d . 1 . .
    H H17 0.8532 0.4349 0.5663 0.049 Uiso calc R 1 . .
    C C18 0.6894(3) 0.5096(3) 0.6725(3) 0.0495(8) Uani d . 1 . .
    H H18 0.6994 0.4860 0.7465 0.059 Uiso calc R 1 . .
    C C19 0.5837(3) 0.5748(2) 0.6695(3) 0.0460(7) Uani d . 1 . .
    H H19 0.5207 0.5957 0.7418 0.055 Uiso calc R 1 . .
    C C20 0.5706(2) 0.6099(2) 0.5580(2) 0.0358(6) Uani d . 1 . .
    C C21 0.6675(2) 0.5753(2) 0.4523(2) 0.0317(6) Uani d . 1 . .
    C C22 0.4609(2) 0.6801(2) 0.5460(3) 0.0378(7) Uani d . 1 . .
    C C23 0.2712(3) 0.7744(3) 0.6344(3) 0.0588(9) Uani d . 1 . .
    H H23 0.2047 0.7987 0.7027 0.071 Uiso calc R 1 . .
    C C24 0.2637(3) 0.8057(3) 0.5203(3) 0.0553(9) Uani d . 1 . .
    H H24 0.1921 0.8494 0.5162 0.066 Uiso calc R 1 . .
    C C25 0.4540(2) 0.7124(2) 0.4320(3) 0.0376(7) Uani d . 1 . .
    C C26 0.5547(2) 0.6766(2) 0.3223(3) 0.0375(7) Uani d . 1 . .
    C C27 0.6604(2) 0.6090(2) 0.3322(2) 0.0335(6) Uani d . 1 . .
    C C28 0.5517(3) 0.7060(3) 0.2057(3) 0.0547(8) Uani d . 1 . .
    H H28 0.4835 0.7516 0.1956 0.066 Uiso calc R 1 . .
    C C29 0.6494(3) 0.6677(3) 0.1055(3) 0.0624(9) Uani d . 1 . .
    H H29 0.6483 0.6861 0.0272 0.075 Uiso calc R 1 . .
    C C30 0.7495(3) 0.6011(3) 0.1242(3) 0.0533(8) Uani d . 1 . .
    H H30 0.8158 0.5754 0.0564 0.064 Uiso calc R 1 . .
    O O6 1.2305(11) 0.0866(9) 0.8336(11) 0.226(5) Uani d PDU 0.50 A -1
    N N5 1.0516(10) 0.0318(7) 0.9847(10) 0.114(3) Uani d PD 0.50 A -1
    C C31 1.1577(12) 0.0819(9) 0.9420(12) 0.158(5) Uani d PDU 0.50 A -1
    H H31 1.1810 0.1175 0.9977 0.190 Uiso calc PR 0.50 A -1
    C C32 1.0130(11) -0.0250(9) 0.8965(10) 0.109(5) Uani d PDU 0.50 A -1
    H H32A 1.0591 0.0037 0.8150 0.164 Uiso calc PR 0.50 A -1
    H H32B 0.9248 -0.0073 0.9133 0.164 Uiso calc PR 0.50 A -1
    H H32C 1.0303 -0.1082 0.9042 0.164 Uiso calc PR 0.50 A -1
    C C33 0.969(2) 0.0280(19) 1.1125(16) 0.35(2) Uani d PDU 0.50 A -1
    H H33A 1.0121 0.0548 1.1612 0.523 Uiso calc PR 0.50 A -1
    H H33B 0.9481 -0.0508 1.1393 0.523 Uiso calc PR 0.50 A -1
    H H33C 0.8944 0.0777 1.1211 0.523 Uiso calc PR 0.50 A -1
    H H5A 1.0175(16) 0.312(3) 0.134(3) 0.085(13) Uiso d D 1 . .
    H H5B 0.944(3) 0.352(3) 0.0627(14) 0.083(13) Uiso d D 1 . .
loop_
    _atom_site_aniso_label
    _atom_site_aniso_U_11
    _atom_site_aniso_U_22
    _atom_site_aniso_U_33
    _atom_site_aniso_U_12
    _atom_site_aniso_U_13
    _atom_site_aniso_U_23
    Cd1 0.03009(12) 0.03969(13) 0.04059(13) -0.00105(8) -0.01371(9) 0.00032(9)
    O1 0.0430(12) 0.0577(13) 0.0521(13) 0.0151(10) -0.0206(11) -0.0016(11)
    O2 0.0628(15) 0.150(2) 0.0472(16) 0.0408(15) -0.0228(13) 0.0055(15)
    O3 0.0556(13) 0.0691(14) 0.0373(13) -0.0267(10) -0.0190(10) 0.0089(10)
    O4 0.0500(12) 0.0505(12) 0.0401(12) -0.0199(10) -0.0162(10) -0.0002(10)
    O5 0.0511(14) 0.0560(14) 0.0458(14) -0.0062(11) -0.0242(11) -0.0029(11)
    N1 0.0326(13) 0.0345(13) 0.0399(14) -0.0057(10) -0.0157(11) 0.0003(10)
    N2 0.0421(15) 0.0447(15) 0.0472(16) -0.0022(12) -0.0063(13) -0.0044(12)
    N3 0.0364(14) 0.0457(15) 0.0652(18) 0.0036(12) -0.0176(14) -0.0050(13)
    N4 0.0318(13) 0.0485(15) 0.0339(14) 0.0001(11) -0.0103(11) 0.0016(11)
    C1 0.0404(19) 0.056(2) 0.050(2) 0.0040(16) -0.0224(17) 0.0034(16)
    C2 0.0393(17) 0.0340(16) 0.0466(19) 0.0001(13) -0.0211(15) 0.0018(13)
    C3 0.0351(16) 0.0457(18) 0.049(2) 0.0063(13) -0.0146(15) -0.0013(15)
    C4 0.0460(18) 0.0463(18) 0.0420(18) -0.0004(14) -0.0187(15) 0.0008(14)
    C5 0.0386(16) 0.0303(15) 0.0479(19) -0.0004(13) -0.0226(15) 0.0007(13)
    C6 0.0413(17) 0.0522(19) 0.048(2) 0.0141(14) -0.0171(15) -0.0078(15)
    C7 0.0496(19) 0.056(2) 0.0414(18) 0.0104(16) -0.0202(16) -0.0015(15)
    C8 0.0468(17) 0.0392(18) 0.0450(18) -0.0010(14) -0.0243(15) 0.0029(14)
    C9 0.0353(16) 0.0387(17) 0.0393(18) -0.0025(13) -0.0163(14) 0.0014(14)
    C10 0.0373(16) 0.0454(18) 0.0372(17) -0.0098(13) -0.0165(15) 0.0014(14)
    C11 0.0504(19) 0.062(2) 0.0394(18) -0.0161(16) -0.0134(15) 0.0024(16)
    C12 0.0519(19) 0.061(2) 0.047(2) -0.0169(17) -0.0178(17) -0.0055(16)
    C13 0.0421(18) 0.053(2) 0.048(2) -0.0132(15) -0.0154(16) 0.0050(16)
    C14 0.063(2) 0.083(3) 0.0411(19) -0.0369(19) -0.0091(17) -0.0048(18)
    C15 0.058(2) 0.068(2) 0.051(2) -0.0239(18) -0.0148(18) -0.0103(17)
    C16 0.059(2) 0.065(2) 0.044(2) -0.0200(17) -0.0156(15) 0.0007(16)
    C17 0.0441(17) 0.0397(17) 0.0461(19) -0.0009(14) -0.0252(16) 0.0001(14)
    C18 0.058(2) 0.058(2) 0.0383(19) -0.0077(17) -0.0253(17) 0.0011(15)
    C19 0.0466(18) 0.0502(19) 0.0364(18) -0.0100(15) -0.0068(15) -0.0033(14)
    C20 0.0371(16) 0.0332(16) 0.0359(17) -0.0075(13) -0.0102(14) -0.0004(13)
    C21 0.0304(15) 0.0281(14) 0.0400(17) -0.0076(12) -0.0161(13) 0.0028(12)
    C22 0.0349(16) 0.0313(16) 0.0449(18) -0.0091(13) -0.0084(14) -0.0058(13)
    C23 0.0406(19) 0.051(2) 0.067(3) 0.0019(16) 0.0037(17) -0.0104(18)
    C24 0.0383(19) 0.049(2) 0.076(3) 0.0022(15) -0.0183(19) -0.0041(18)
    C25 0.0282(15) 0.0355(16) 0.0485(19) -0.0032(13) -0.0120(14) -0.0044(14)
    C26 0.0322(15) 0.0382(16) 0.0427(18) -0.0033(13) -0.0147(14) 0.0017(13)
    C27 0.0290(15) 0.0317(15) 0.0412(17) -0.0032(12) -0.0136(14) -0.0027(13)
    C28 0.0457(19) 0.066(2) 0.054(2) 0.0096(16) -0.0237(17) 0.0025(17)
    C29 0.056(2) 0.090(3) 0.0390(19) 0.0112(19) -0.0206(17) 0.0050(18)
    C30 0.0432(18) 0.072(2) 0.0390(19) 0.0051(16) -0.0101(15) -0.0017(16)
    O6 0.254(8) 0.250(8) 0.182(8) -0.014(7) -0.095(7) 0.010(7)
    N5 0.108(8) 0.097(7) 0.144(9) 0.035(5) -0.057(8) -0.028(7)
    C31 0.185(9) 0.164(9) 0.127(8) -0.004(8) -0.059(7) -0.004(7)
    C32 0.103(7) 0.079(6) 0.123(8) 0.035(5) -0.022(6) -0.016(5)
    C33 0.35(2) 0.34(2) 0.35(3) -0.003(10) -0.117(12) -0.023(10)
_geom_special_details
;
All e.s.d.'s (except the e.s.d. in the dihedral angle between two l.s. planes)
are estimated using the full covariance matrix. The cell e.s.d.'s are taken
into account individually in the estimation of e.s.d.'s in distances, angles
and torsion angles; correlations between e.s.d.'s in cell parameters are only
used when they are defined by crystal symmetry. An approximate (isotropic)
treatment of cell e.s.d.'s is used for estimating e.s.d.'s involving l.s.
planes.
;
loop_
    _geom_bond_atom_site_label_1
    _geom_bond_atom_site_label_2
    _geom_bond_site_symmetry_2
    _geom_bond_distance
    _geom_bond_publ_flag
    Cd1 O1 . 2.2215(18) ?
    Cd1 O5 . 2.295(2) ?
    Cd1 O3 . 2.2966(18) ?
    Cd1 N4 . 2.335(2) ?
    Cd1 N1 . 2.340(2) ?
    Cd1 O4 . 2.4613(18) ?
    Cd1 C9 . 2.729(3) ?
    O1 C1 . 1.256(3) ?
    O2 C1 . 1.234(3) ?
    O3 C9 . 1.252(3) ?
    O4 C9 . 1.262(3) ?
    O5 H5A . 0.844(10) ?
    O5 H5B . 0.843(10) ?
    N1 C17 . 1.316(3) ?
    N1 C21 . 1.353(3) ?
    N2 C23 . 1.305(4) ?
    N2 C22 . 1.369(3) ?
    N3 C24 . 1.311(4) ?
    N3 C25 . 1.367(3) ?
    N4 C30 . 1.315(3) ?
    N4 C27 . 1.352(3) ?
    C1 C2 . 1.509(4) ?
    C2 C3 . 1.371(4) ?
    C2 C7 . 1.386(4) ?
    C3 C4 . 1.386(4) ?
    C3 H3 . 0.9300 ?
    C4 C5 . 1.396(4) ?
    C4 H4 . 0.9300 ?
    C5 C6 . 1.374(4) ?
    C5 C8 . 1.472(3) ?
    C6 C7 . 1.377(4) ?
    C6 H6 . 0.9300 ?
    C7 H7 . 0.9300 ?
    C8 C8 2_856 1.332(5) ?
    C8 H8 . 0.9300 ?
    C9 C10 . 1.489(4) ?
    C10 C15 . 1.366(4) ?
    C10 C11 . 1.381(4) ?
    C11 C12 . 1.381(4) ?
    C11 H11 . 0.9300 ?
    C12 C13 . 1.378(4) ?
    C12 H12 . 0.9300 ?
    C13 C14 . 1.385(4) ?
    C13 C16 . 1.475(4) ?
    C14 C15 . 1.379(4) ?
    C14 H14 . 0.9300 ?
    C15 H15 . 0.9300 ?
    C16 C16 2_875 1.298(5) ?
    C16 H16 . 0.9300 ?
    C17 C18 . 1.383(4) ?
    C17 H17 . 0.9300 ?
    C18 C19 . 1.364(4) ?
    C18 H18 . 0.9300 ?
    C19 C20 . 1.390(4) ?
    C19 H19 . 0.9300 ?
    C20 C21 . 1.396(4) ?
    C20 C22 . 1.463(4) ?
    C21 C27 . 1.457(3) ?
    C22 C25 . 1.385(4) ?
    C23 C24 . 1.385(4) ?
    C23 H23 . 0.9300 ?
    C24 H24 . 0.9300 ?
    C25 C26 . 1.449(4) ?
    C26 C28 . 1.392(4) ?
    C26 C27 . 1.403(3) ?
    C28 C29 . 1.374(4) ?
    C28 H28 . 0.9300 ?
    C29 C30 . 1.383(4) ?
    C29 H29 . 0.9300 ?
    C30 H30 . 0.9300 ?
    O6 C31 . 1.249(9) ?
    N5 C31 . 1.310(9) ?
    N5 C33 . 1.461(10) ?
    N5 C32 . 1.486(9) ?
    C31 H31 . 0.9300 ?
    C32 H32A . 0.9600 ?
    C32 H32B . 0.9600 ?
    C32 H32C . 0.9600 ?
    C33 H33A . 0.9600 ?
    C33 H33B . 0.9600 ?
    C33 H33C . 0.9600 ?
loop_
    _geom_angle_atom_site_label_1
    _geom_angle_atom_site_label_2
    _geom_angle_atom_site_label_3
    _geom_angle_site_symmetry_1
    _geom_angle_site_symmetry_3
    _geom_angle
    _geom_angle_publ_flag
    O1 Cd1 O5 . . 87.36(7) ?
    O1 Cd1 O3 . . 96.57(7) ?
    O5 Cd1 O3 . . 135.60(7) ?
    O1 Cd1 N4 . . 152.12(8) ?
    O5 Cd1 N4 . . 90.76(8) ?
    O3 Cd1 N4 . . 104.04(7) ?
    O1 Cd1 N1 . . 88.42(7) ?
    O5 Cd1 N1 . . 128.74(7) ?
    O3 Cd1 N1 . . 95.62(7) ?
    N4 Cd1 N1 . . 71.24(7) ?
    O1 Cd1 O4 . . 119.82(7) ?
    O5 Cd1 O4 . . 85.14(7) ?
    O3 Cd1 O4 . . 54.65(6) ?
    N4 Cd1 O4 . . 87.67(7) ?
    N1 Cd1 O4 . . 138.68(7) ?
    O1 Cd1 C9 . . 109.35(7) ?
    O5 Cd1 C9 . . 110.65(8) ?
    O3 Cd1 C9 . . 27.14(7) ?
    N4 Cd1 C9 . . 97.33(8) ?
    N1 Cd1 C9 . . 118.85(8) ?
    O4 Cd1 C9 . . 27.52(7) ?
    C1 O1 Cd1 . . 115.60(19) ?
    C9 O3 Cd1 . . 96.06(16) ?
    C9 O4 Cd1 . . 88.15(16) ?
    Cd1 O5 H5A . . 92(2) ?
    Cd1 O5 H5B . . 127(2) ?
    H5A O5 H5B . . 112.0(17) ?
    C17 N1 C21 . . 118.8(2) ?
    C17 N1 Cd1 . . 124.57(17) ?
    C21 N1 Cd1 . . 116.43(16) ?
    C23 N2 C22 . . 114.9(3) ?
    C24 N3 C25 . . 114.6(3) ?
    C30 N4 C27 . . 118.8(2) ?
    C30 N4 Cd1 . . 124.95(18) ?
    C27 N4 Cd1 . . 115.94(16) ?
    O2 C1 O1 . . 124.8(3) ?
    O2 C1 C2 . . 118.1(3) ?
    O1 C1 C2 . . 117.0(3) ?
    C3 C2 C7 . . 118.5(2) ?
    C3 C2 C1 . . 122.6(3) ?
    C7 C2 C1 . . 118.8(3) ?
    C2 C3 C4 . . 120.9(3) ?
    C2 C3 H3 . . 119.6 ?
    C4 C3 H3 . . 119.6 ?
    C3 C4 C5 . . 120.8(3) ?
    C3 C4 H4 . . 119.6 ?
    C5 C4 H4 . . 119.6 ?
    C6 C5 C4 . . 117.5(2) ?
    C6 C5 C8 . . 122.0(2) ?
    C4 C5 C8 . . 120.5(3) ?
    C5 C6 C7 . . 121.7(3) ?
    C5 C6 H6 . . 119.1 ?
    C7 C6 H6 . . 119.1 ?
    C6 C7 C2 . . 120.6(3) ?
    C6 C7 H7 . . 119.7 ?
    C2 C7 H7 . . 119.7 ?
    C8 C8 C5 2_856 . 126.0(3) ?
    C8 C8 H8 2_856 . 117.0 ?
    C5 C8 H8 . . 117.0 ?
    O3 C9 O4 . . 121.1(3) ?
    O3 C9 C10 . . 118.6(2) ?
    O4 C9 C10 . . 120.3(3) ?
    O3 C9 Cd1 . . 56.80(14) ?
    O4 C9 Cd1 . . 64.33(14) ?
    C10 C9 Cd1 . . 173.92(18) ?
    C15 C10 C11 . . 118.3(3) ?
    C15 C10 C9 . . 121.5(3) ?
    C11 C10 C9 . . 120.2(3) ?
    C10 C11 C12 . . 121.1(3) ?
    C10 C11 H11 . . 119.4 ?
    C12 C11 H11 . . 119.4 ?
    C13 C12 C11 . . 120.7(3) ?
    C13 C12 H12 . . 119.7 ?
    C11 C12 H12 . . 119.7 ?
    C12 C13 C14 . . 117.8(3) ?
    C12 C13 C16 . . 122.3(3) ?
    C14 C13 C16 . . 120.0(3) ?
    C15 C14 C13 . . 121.2(3) ?
    C15 C14 H14 . . 119.4 ?
    C13 C14 H14 . . 119.4 ?
    C10 C15 C14 . . 120.8(3) ?
    C10 C15 H15 . . 119.6 ?
    C14 C15 H15 . . 119.6 ?
    C16 C16 C13 2_875 . 128.0(4) ?
    C16 C16 H16 2_875 . 116.0 ?
    C13 C16 H16 . . 116.0 ?
    N1 C17 C18 . . 122.9(2) ?
    N1 C17 H17 . . 118.5 ?
    C18 C17 H17 . . 118.5 ?
    C19 C18 C17 . . 118.9(3) ?
    C19 C18 H18 . . 120.5 ?
    C17 C18 H18 . . 120.5 ?
    C18 C19 C20 . . 119.7(3) ?
    C18 C19 H19 . . 120.1 ?
    C20 C19 H19 . . 120.1 ?
    C19 C20 C21 . . 117.8(2) ?
    C19 C20 C22 . . 123.5(3) ?
    C21 C20 C22 . . 118.7(2) ?
    N1 C21 C20 . . 121.8(2) ?
    N1 C21 C27 . . 117.3(2) ?
    C20 C21 C27 . . 120.9(2) ?
    N2 C22 C25 . . 121.8(2) ?
    N2 C22 C20 . . 117.7(2) ?
    C25 C22 C20 . . 120.5(2) ?
    N2 C23 C24 . . 123.4(3) ?
    N2 C23 H23 . . 118.3 ?
    C24 C23 H23 . . 118.3 ?
    N3 C24 C23 . . 123.5(3) ?
    N3 C24 H24 . . 118.2 ?
    C23 C24 H24 . . 118.2 ?
    N3 C25 C22 . . 121.8(3) ?
    N3 C25 C26 . . 117.4(2) ?
    C22 C25 C26 . . 120.8(2) ?
    C28 C26 C27 . . 117.7(3) ?
    C28 C26 C25 . . 122.9(2) ?
    C27 C26 C25 . . 119.4(2) ?
    N4 C27 C26 . . 121.7(2) ?
    N4 C27 C21 . . 118.5(2) ?
    C26 C27 C21 . . 119.8(2) ?
    C29 C28 C26 . . 119.9(3) ?
    C29 C28 H28 . . 120.0 ?
    C26 C28 H28 . . 120.0 ?
    C28 C29 C30 . . 118.3(3) ?
    C28 C29 H29 . . 120.8 ?
    C30 C29 H29 . . 120.8 ?
    N4 C30 C29 . . 123.5(3) ?
    N4 C30 H30 . . 118.2 ?
    C29 C30 H30 . . 118.2 ?
    C31 N5 C33 . . 124.4(15) ?
    C31 N5 C32 . . 117.4(13) ?
    C33 N5 C32 . . 118.2(18) ?
    O6 C31 N5 . . 126.3(15) ?
    O6 C31 H31 . . 116.9 ?
    N5 C31 H31 . . 116.9 ?
loop_
    _geom_torsion_atom_site_label_1
    _geom_torsion_atom_site_label_2
    _geom_torsion_atom_site_label_3
    _geom_torsion_atom_site_label_4
    _geom_torsion_site_symmetry_1
    _geom_torsion_site_symmetry_2
    _geom_torsion_site_symmetry_3
    _geom_torsion_site_symmetry_4
    _geom_torsion
    _geom_torsion_publ_flag
    O5 Cd1 O1 C1 . . . . 49.6(2) ?
    O3 Cd1 O1 C1 . . . . -86.0(2) ?
    N4 Cd1 O1 C1 . . . . 136.2(2) ?
    N1 Cd1 O1 C1 . . . . 178.5(2) ?
    O4 Cd1 O1 C1 . . . . -33.3(2) ?
    C9 Cd1 O1 C1 . . . . -61.4(2) ?
    O1 Cd1 O3 C9 . . . . 120.41(16) ?
    O5 Cd1 O3 C9 . . . . 27.5(2) ?
    N4 Cd1 O3 C9 . . . . -78.50(16) ?
    N1 Cd1 O3 C9 . . . . -150.53(16) ?
    O4 Cd1 O3 C9 . . . . -1.73(14) ?
    O1 Cd1 O4 C9 . . . . -74.12(16) ?
    O5 Cd1 O4 C9 . . . . -158.27(15) ?
    O3 Cd1 O4 C9 . . . . 1.70(14) ?
    N4 Cd1 O4 C9 . . . . 110.77(15) ?
    N1 Cd1 O4 C9 . . . . 53.02(18) ?
    O1 Cd1 N1 C17 . . . . 19.2(2) ?
    O5 Cd1 N1 C17 . . . . 104.5(2) ?
    O3 Cd1 N1 C17 . . . . -77.3(2) ?
    N4 Cd1 N1 C17 . . . . 179.8(2) ?
    O4 Cd1 N1 C17 . . . . -117.1(2) ?
    C9 Cd1 N1 C17 . . . . -92.1(2) ?
    O1 Cd1 N1 C21 . . . . -166.58(17) ?
    O5 Cd1 N1 C21 . . . . -81.24(19) ?
    O3 Cd1 N1 C21 . . . . 96.97(17) ?
    N4 Cd1 N1 C21 . . . . -5.98(16) ?
    O4 Cd1 N1 C21 . . . . 57.2(2) ?
    C9 Cd1 N1 C21 . . . . 82.12(18) ?
    O1 Cd1 N4 C30 . . . . -134.6(2) ?
    O5 Cd1 N4 C30 . . . . -48.8(2) ?
    O3 Cd1 N4 C30 . . . . 88.9(2) ?
    N1 Cd1 N4 C30 . . . . -179.8(2) ?
    O4 Cd1 N4 C30 . . . . 36.3(2) ?
    C9 Cd1 N4 C30 . . . . 62.1(2) ?
    O1 Cd1 N4 C27 . . . . 51.8(3) ?
    O5 Cd1 N4 C27 . . . . 137.60(18) ?
    O3 Cd1 N4 C27 . . . . -84.68(19) ?
    N1 Cd1 N4 C27 . . . . 6.57(17) ?
    O4 Cd1 N4 C27 . . . . -137.30(18) ?
    C9 Cd1 N4 C27 . . . . -111.47(18) ?
    Cd1 O1 C1 O2 . . . . -14.5(4) ?
    Cd1 O1 C1 C2 . . . . 164.98(18) ?
    O2 C1 C2 C3 . . . . 179.9(3) ?
    O1 C1 C2 C3 . . . . 0.4(4) ?
    O2 C1 C2 C7 . . . . 2.2(4) ?
    O1 C1 C2 C7 . . . . -177.3(3) ?
    C7 C2 C3 C4 . . . . 0.7(4) ?
    C1 C2 C3 C4 . . . . -177.0(2) ?
    C2 C3 C4 C5 . . . . -0.6(4) ?
    C3 C4 C5 C6 . . . . -0.3(4) ?
    C3 C4 C5 C8 . . . . 178.3(2) ?
    C4 C5 C6 C7 . . . . 1.1(4) ?
    C8 C5 C6 C7 . . . . -177.5(3) ?
    C5 C6 C7 C2 . . . . -1.0(5) ?
    C3 C2 C7 C6 . . . . 0.1(4) ?
    C1 C2 C7 C6 . . . . 177.9(3) ?
    C6 C5 C8 C8 . . . 2_856 0.9(5) ?
    C4 C5 C8 C8 . . . 2_856 -177.6(3) ?
    Cd1 O3 C9 O4 . . . . 3.2(3) ?
    Cd1 O3 C9 C10 . . . . -175.37(19) ?
    Cd1 O4 C9 O3 . . . . -3.0(2) ?
    Cd1 O4 C9 C10 . . . . 175.6(2) ?
    O1 Cd1 C9 O3 . . . . -65.23(16) ?
    O5 Cd1 C9 O3 . . . . -159.83(15) ?
    N4 Cd1 C9 O3 . . . . 106.57(16) ?
    N1 Cd1 C9 O3 . . . . 33.98(18) ?
    O4 Cd1 C9 O3 . . . . 177.0(2) ?
    O1 Cd1 C9 O4 . . . . 117.82(14) ?
    O5 Cd1 C9 O4 . . . . 23.22(16) ?
    O3 Cd1 C9 O4 . . . . -177.0(2) ?
    N4 Cd1 C9 O4 . . . . -70.38(15) ?
    N1 Cd1 C9 O4 . . . . -142.97(13) ?
    O1 Cd1 C9 C10 . . . . -23.3(19) ?
    O5 Cd1 C9 C10 . . . . -117.9(19) ?
    O3 Cd1 C9 C10 . . . . 42.0(18) ?
    N4 Cd1 C9 C10 . . . . 148.5(18) ?
    N1 Cd1 C9 C10 . . . . 75.9(19) ?
    O4 Cd1 C9 C10 . . . . -141.1(19) ?
    O3 C9 C10 C15 . . . . 168.5(3) ?
    O4 C9 C10 C15 . . . . -10.1(4) ?
    Cd1 C9 C10 C15 . . . . 128.9(18) ?
    O3 C9 C10 C11 . . . . -10.5(4) ?
    O4 C9 C10 C11 . . . . 171.0(2) ?
    Cd1 C9 C10 C11 . . . . -50(2) ?
    C15 C10 C11 C12 . . . . 0.6(4) ?
    C9 C10 C11 C12 . . . . 179.6(3) ?
    C10 C11 C12 C13 . . . . -0.6(4) ?
    C11 C12 C13 C14 . . . . 0.8(4) ?
    C11 C12 C13 C16 . . . . -178.8(3) ?
    C12 C13 C14 C15 . . . . -1.2(5) ?
    C16 C13 C14 C15 . . . . 178.5(3) ?
    C11 C10 C15 C14 . . . . -0.9(5) ?
    C9 C10 C15 C14 . . . . -179.9(3) ?
    C13 C14 C15 C10 . . . . 1.3(5) ?
    C12 C13 C16 C16 . . . 2_875 26.4(6) ?
    C14 C13 C16 C16 . . . 2_875 -153.2(4) ?
    C21 N1 C17 C18 . . . . 0.4(4) ?
    Cd1 N1 C17 C18 . . . . 174.5(2) ?
    N1 C17 C18 C19 . . . . -0.1(4) ?
    C17 C18 C19 C20 . . . . -0.3(4) ?
    C18 C19 C20 C21 . . . . 0.5(4) ?
    C18 C19 C20 C22 . . . . -179.8(2) ?
    C17 N1 C21 C20 . . . . -0.2(4) ?
    Cd1 N1 C21 C20 . . . . -174.77(18) ?
    C17 N1 C21 C27 . . . . 179.5(2) ?
    Cd1 N1 C21 C27 . . . . 4.9(3) ?
    C19 C20 C21 N1 . . . . -0.3(4) ?
    C22 C20 C21 N1 . . . . -180.0(2) ?
    C19 C20 C21 C27 . . . . -179.9(2) ?
    C22 C20 C21 C27 . . . . 0.4(4) ?
    C23 N2 C22 C25 . . . . 0.6(4) ?
    C23 N2 C22 C20 . . . . -179.6(2) ?
    C19 C20 C22 N2 . . . . 0.0(4) ?
    C21 C20 C22 N2 . . . . 179.7(2) ?
    C19 C20 C22 C25 . . . . 179.8(2) ?
    C21 C20 C22 C25 . . . . -0.5(4) ?
    C22 N2 C23 C24 . . . . 0.0(4) ?
    C25 N3 C24 C23 . . . . 0.3(4) ?
    N2 C23 C24 N3 . . . . -0.5(5) ?
    C24 N3 C25 C22 . . . . 0.4(4) ?
    C24 N3 C25 C26 . . . . 179.3(2) ?
    N2 C22 C25 N3 . . . . -0.9(4) ?
    C20 C22 C25 N3 . . . . 179.4(2) ?
    N2 C22 C25 C26 . . . . -179.8(2) ?
    C20 C22 C25 C26 . . . . 0.5(4) ?
    N3 C25 C26 C28 . . . . 0.5(4) ?
    C22 C25 C26 C28 . . . . 179.5(3) ?
    N3 C25 C26 C27 . . . . -179.3(2) ?
    C22 C25 C26 C27 . . . . -0.3(4) ?
    C30 N4 C27 C26 . . . . 0.5(4) ?
    Cd1 N4 C27 C26 . . . . 174.48(19) ?
    C30 N4 C27 C21 . . . . 179.3(2) ?
    Cd1 N4 C27 C21 . . . . -6.7(3) ?
    C28 C26 C27 N4 . . . . -0.8(4) ?
    C25 C26 C27 N4 . . . . 179.0(2) ?
    C28 C26 C27 C21 . . . . -179.6(2) ?
    C25 C26 C27 C21 . . . . 0.2(4) ?
    N1 C21 C27 N4 . . . . 1.2(3) ?
    C20 C21 C27 N4 . . . . -179.1(2) ?
    N1 C21 C27 C26 . . . . -179.9(2) ?
    C20 C21 C27 C26 . . . . -0.3(4) ?
    C27 C26 C28 C29 . . . . 0.8(4) ?
    C25 C26 C28 C29 . . . . -179.0(3) ?
    C26 C28 C29 C30 . . . . -0.6(5) ?
    C27 N4 C30 C29 . . . . -0.2(4) ?
    Cd1 N4 C30 C29 . . . . -173.6(2) ?
    C28 C29 C30 N4 . . . . 0.3(5) ?
    C33 N5 C31 O6 . . . . 179.8(4) ?
    C32 N5 C31 O6 . . . . -0.2(3) ?
loop_
    _geom_hbond_atom_site_label_D
    _geom_hbond_atom_site_label_H
    _geom_hbond_atom_site_label_A
    _geom_hbond_site_symmetry_A
    _geom_hbond_distance_DH
    _geom_hbond_distance_HA
    _geom_hbond_distance_DA
    _geom_hbond_angle_DHA
    O5 H5A O2 . 0.844(10) 1.854(13) 2.655(3) 158(3)
    O5 H5B O4 2_765 0.843(10) 1.881(12) 2.713(3) 169(3)
