# Supplementary material for: catena-Poly[[[aqua­(pyrazino[2,3-f][1,10]phenanthroline)cadium(II)]-μ-4,4′-ethyl­enedibenzoato] N,N-dimethyl­formamide hemisolvate]
Source: Acta Crystallogr Sect E Struct Rep Online. 2009 Jul 4;65(Pt 8):m876. doi: 10.1107/S1600536809024714 (PMC2977101; doi:10.1107/S1600536809024714)
Supplement: Supplementary file 2 [file e-65-0m876-Isup2.hkl]

#
# h,k,l, Fc-squared, Fo-squared, sigma(Fo-squared) and status flag
#
data_I
_shelx_title ' P-1'
_shelx_refln_list_code          4
_shelx_F_calc_maximum      277.09
_exptl_crystal_F_000       672.00
_reflns_d_resolution_high  0.7997
 
loop_
 _symmetry_equiv_pos_as_xyz
 'x, y, z'
 '-x, -y, -z'
 
_cell_length_a    11.4348
_cell_length_b    11.5167
_cell_length_c    11.7530
_cell_angle_alpha  84.654
_cell_angle_beta   69.154
_cell_angle_gamma  84.027
 
_shelx_F_squared_multiplier     1.000
 
loop_
 _refln_index_h
 _refln_index_k
 _refln_index_l
 _refln_F_squared_calc
 _refln_F_squared_meas
 _refln_F_squared_sigma
 _refln_observed_status
   3   0   0     3215.35     3435.01     58.82 o
   4   0   0       45.61       31.89     17.81 o
   5   0   0      343.41      321.49     20.07 o
   6   0   0     2898.00     2923.89     59.70 o
   7   0   0     4161.82     4246.56     41.64 o
   8   0   0     2124.24     2064.69     34.56 o
   9   0   0      158.02      140.15     25.65 o
  10   0   0     1042.93      932.83     28.78 o
  11   0   0      107.49      158.30     84.13 o
  12   0   0       74.70      120.28     83.82 o
  13   0   0      184.74      252.40     95.22 o
 -13   1   0       49.32       23.32     91.68 o
 -12   1   0      199.04      169.16     89.18 o
 -11   1   0       32.53      -19.53     66.82 o
 -10   1   0     1284.99     1221.99     36.07 o
  -9   1   0      266.14      253.64     25.47 o
  -8   1   0     2865.12     2846.17     41.36 o
  -7   1   0     2977.64     3001.03     45.61 o
  -6   1   0     1878.68     1847.41     30.53 o
  -5   1   0       41.24       59.84     17.46 o
  -4   1   0     2484.29     2541.17     31.42 o
  -3   1   0     1051.25     1030.65     20.12 o
  -2   1   0     3237.78     3357.59     83.05 o
   3   1   0      261.09      304.79     30.86 o
   4   1   0     2104.80     2072.39     49.41 o
   5   1   0     4460.22     4479.61     70.98 o
   6   1   0     7151.05     6991.87    210.07 o
   7   1   0     2917.85     3118.14    113.28 o
   8   1   0     1516.47     1496.64     50.63 o
   9   1   0      167.28      164.89     39.82 o
  10   1   0       12.32       -9.27     40.48 o
  11   1   0       44.49      112.40     71.88 o
  12   1   0      311.43      390.79     85.17 o
  13   1   0      400.21      518.19     97.75 o
 -13   2   0      147.62      185.62     95.23 o
 -12   2   0        1.73      -30.31     84.75 o
 -11   2   0      183.88      205.29     80.23 o
 -10   2   0      537.42      509.36     33.79 o
  -9   2   0     1007.13      980.03     33.59 o
  -8   2   0     1542.19     1524.67     32.47 o
  -7   2   0     2054.34     2030.16     51.63 o
  -6   2   0     1311.85     1349.70     26.99 o
  -5   2   0       14.82       14.67     12.75 o
  -3   2   0     7300.26     7845.95    117.89 o
  -2   2   0    22450.83    22760.46     87.14 o
   2   2   0      182.07      198.04     24.73 o
   3   2   0      174.06      178.66     14.35 o
   4   2   0      932.53      979.52     51.86 o
   5   2   0     4896.66     4924.20    186.48 o
   6   2   0     6849.60     7215.72    116.22 o
   7   2   0     3042.92     3199.21     76.19 o
   8   2   0     1213.31     1286.31     97.78 o
   9   2   0       36.16      -45.64     66.08 o
  10   2   0      261.65      291.77     50.89 o
  11   2   0      105.16       78.95     75.80 o
  12   2   0      673.54      752.81    111.82 o
  13   2   0      587.42      622.26    106.04 o
 -12   3   0        0.16      -49.02     76.74 o
 -11   3   0       78.69       32.33     70.20 o
 -10   3   0      120.47      118.68     56.59 o
  -9   3   0     1931.92     1916.50     60.19 o
  -8   3   0      487.16      520.32     41.32 o
  -7   3   0     1195.78     1261.55     44.45 o
  -6   3   0     1180.79     1199.45     37.71 o
  -5   3   0      152.54      183.91     22.08 o
  -4   3   0     1213.41     1219.52     21.33 o
  -3   3   0     6027.21     5511.02     93.14 o
  -2   3   0      267.93      318.16     26.92 o
  -1   3   0        5.35       12.56     20.08 o
   1   3   0    10895.02    11183.50     77.10 o
   2   3   0    39001.41    41350.00    643.91 o
   3   3   0     1640.81     1622.78     43.35 o
   4   3   0     2619.86     2513.34     64.31 o
   5   3   0     1704.94     1604.72    133.32 o
   6   3   0     2004.02     1889.17     99.96 o
   7   3   0     4012.40     4308.00     87.45 o
   8   3   0      652.10      664.90     85.02 o
   9   3   0       10.34       65.66     69.83 o
  10   3   0      314.61      342.19     90.36 o
  11   3   0       26.73      -12.79     87.08 o
  12   3   0      773.33      898.98    105.29 o
  13   3   0      466.60      545.83    110.23 o
 -12   4   0        0.89      -16.93     72.42 o
 -11   4   0       29.52       16.65     71.38 o
 -10   4   0      357.44      267.44     43.31 o
  -9   4   0      400.23      474.77     45.08 o
  -8   4   0      840.66      882.72     54.94 o
  -7   4   0      804.13      880.23     32.61 o
  -6   4   0      104.51       83.59     24.03 o
  -5   4   0        3.08       10.90     10.42 o
  -4   4   0     1372.33     1448.92     20.32 o
  -3   4   0      289.06      308.52     23.92 o
  -2   4   0     2314.82     2249.73     33.33 o
  -1   4   0     3192.05     3079.07     34.53 o
   0   4   0     2733.11     2809.79     49.56 o
   1   4   0      696.09      767.01     32.83 o
   2   4   0      795.95      895.72     39.77 o
   3   4   0     7614.91     7565.70    145.12 o
   4   4   0     1072.08     1037.41     27.67 o
   5   4   0     1398.22     1329.07     26.85 o
   6   4   0     2028.73     1850.21    103.55 o
   7   4   0      769.01      653.04     56.85 o
   8   4   0      389.72      477.11     82.76 o
   9   4   0       11.32       50.41     75.07 o
  10   4   0      102.12      125.79     84.28 o
  11   4   0      336.49      374.62     99.58 o
  12   4   0       69.13      115.99    100.28 o
  13   4   0      531.82      603.82    122.98 o
 -12   5   0      119.81      129.50     76.25 o
 -11   5   0       74.43      101.88     70.26 o
 -10   5   0      342.16      289.94     71.68 o
  -9   5   0      361.69      259.52     68.86 o
  -8   5   0      466.42      451.14     45.42 o
  -7   5   0      383.99      435.78     29.35 o
  -6   5   0       28.54       33.86     26.55 o
  -5   5   0       66.03       54.36     12.52 o
  -4   5   0      194.60      203.60     16.58 o
  -3   5   0      556.48      518.07     26.33 o
  -2   5   0     2043.43     1969.93     56.81 o
  -1   5   0     1821.77     1649.93     51.54 o
   0   5   0     1910.41     1849.34     31.59 o
   1   5   0       28.22       17.46     24.22 o
   2   5   0      217.82      207.75     35.92 o
   3   5   0       86.93       89.87     21.61 o
   4   5   0     2474.27     2405.29     78.99 o
   5   5   0     1792.04     1692.97     66.76 o
   6   5   0     1232.97     1199.76     44.16 o
   7   5   0      701.66      670.84     27.78 o
   8   5   0       46.25       49.98     10.19 o
   9   5   0        0.25      -75.08     77.10 o
  10   5   0      280.59      254.07     89.87 o
  11   5   0      381.01      426.61     91.99 o
  12   5   0        4.53       52.90     95.28 o
 -11   6   0      172.06      157.47     71.54 o
 -10   6   0      394.73      375.50     77.20 o
  -9   6   0      434.32      428.48     71.84 o
  -8   6   0      958.51     1023.33     58.60 o
  -7   6   0       17.73       28.83     28.91 o
  -6   6   0        3.42        2.72      8.96 o
  -5   6   0       26.24       25.97     14.14 o
  -4   6   0     1263.85     1295.56     42.47 o
  -3   6   0     1875.50     2016.71     38.79 o
  -2   6   0     3305.51     3306.19     88.14 o
  -1   6   0     2610.55     2708.01     40.49 o
   0   6   0     1378.01     1386.90     38.04 o
   1   6   0      813.56      866.22     36.56 o
   2   6   0      330.12      412.44     82.49 o
   3   6   0     1256.99     1280.39     38.50 o
   4   6   0        8.95       20.31     24.30 o
   5   6   0     1422.39     1369.65     38.71 o
   6   6   0     1002.72      963.54     29.25 o
   7   6   0      842.53      766.79     27.80 o
   8   6   0      196.47      171.39     23.01 o
   9   6   0      297.75      244.37     71.53 o
  10   6   0      263.70      425.43     96.89 o
  11   6   0      205.48      193.10     91.48 o
  12   6   0       72.24       72.67    106.74 o
 -11   7   0      141.81      131.48     73.93 o
 -10   7   0      205.08      280.09     72.43 o
  -9   7   0      523.38      542.25     73.83 o
  -8   7   0      489.74      470.61     51.06 o
  -7   7   0      711.08      748.67     45.71 o
  -6   7   0       38.87       37.37     12.44 o
  -5   7   0      416.21      426.84     22.90 o
  -4   7   0      661.89      638.14     41.96 o
  -3   7   0     2336.84     2552.16     68.07 o
  -2   7   0     1091.80     1065.87     79.46 o
  -1   7   0     3055.44     3126.55     62.11 o
   0   7   0      553.40      601.10     26.56 o
   1   7   0      506.10      499.74     25.90 o
   2   7   0      355.60      358.23     36.91 o
   3   7   0      580.46      506.18     37.75 o
   4   7   0      809.50      833.25     34.94 o
   5   7   0      700.86      741.26     35.09 o
   6   7   0      695.06      710.54     34.16 o
   7   7   0      492.89      463.54     28.54 o
   8   7   0       27.82       17.94     28.07 o
   9   7   0        0.15       14.23     82.55 o
  10   7   0      256.71      320.88    100.72 o
  11   7   0      297.83      296.07    112.14 o
  12   7   0      181.23      159.38    113.07 o
 -10   8   0       56.83       18.92     69.38 o
  -9   8   0      339.74      499.70     76.75 o
  -8   8   0      247.49      264.79     42.62 o
  -7   8   0      231.25      227.60     38.24 o
  -6   8   0       81.56       65.82     14.63 o
  -5   8   0      507.61      441.40     41.08 o
  -4   8   0     1485.79     1484.66     77.96 o
  -3   8   0     1373.19     1295.77     52.60 o
  -2   8   0      806.46      749.98     30.36 o
  -1   8   0     2050.01     2036.01     39.36 o
   0   8   0      140.89      141.26     21.25 o
   1   8   0       49.46       39.85     20.28 o
   2   8   0      498.43      517.99     35.27 o
   3   8   0      517.87      511.00     31.42 o
   4   8   0     1428.82     1435.95     43.12 o
   5   8   0     1711.64     1715.06     51.35 o
   6   8   0      290.11      258.34     34.26 o
   7   8   0       29.27        7.33     31.01 o
   8   8   0        2.59       29.48     48.84 o
   9   8   0       45.06       68.37     90.43 o
  10   8   0      127.05      157.34    105.59 o
  11   8   0      243.87      275.75    102.71 o
  -9   9   0      122.16       68.06     63.40 o
  -8   9   0      161.79      156.50     42.65 o
  -7   9   0        4.79       13.32     38.10 o
  -6   9   0       46.69       36.98     17.03 o
  -5   9   0       72.90       80.83     35.67 o
  -4   9   0      587.96      428.71    141.84 o
  -3   9   0      854.51      788.98     88.11 o
  -2   9   0      577.08      606.29     44.22 o
  -1   9   0      673.66      651.53     34.04 o
   0   9   0       26.48        0.09     25.44 o
   1   9   0      249.08      242.46     29.47 o
   2   9   0      759.05      754.86     38.07 o
   3   9   0     1225.97     1260.87     50.27 o
   4   9   0      824.80      799.67     46.61 o
   5   9   0      547.10      566.18     55.47 o
   6   9   0      433.53      445.10     34.71 o
   7   9   0       54.77       71.69     36.40 o
   8   9   0        0.56       44.18     58.24 o
   9   9   0      250.32      224.42     60.63 o
  10   9   0      123.78      118.51    106.63 o
  11   9   0      122.14      185.53    112.22 o
  -8  10   0       45.74       26.82     42.07 o
  -7  10   0        0.17       22.61     40.17 o
  -6  10   0      200.60      254.95     41.72 o
  -5  10   0      715.59      727.24     58.96 o
  -4  10   0      113.01      143.49     47.35 o
  -3  10   0      454.14      443.84     97.08 o
  -2  10   0      359.05      290.43     58.21 o
  -1  10   0       30.20       69.51     47.62 o
   0  10   0      380.54      385.86     56.74 o
   1  10   0      747.59      762.86     62.10 o
   2  10   0      720.36      691.37     60.05 o
   3  10   0      627.45      633.43     58.27 o
   4  10   0      486.95      515.78     49.41 o
   5  10   0      313.42      316.61     45.92 o
   6  10   0      252.44      253.52     36.35 o
   7  10   0       59.76       12.98     42.61 o
   8  10   0       16.82       31.60     39.53 o
   9  10   0      229.91      208.02     61.16 o
  10  10   0       41.87      117.35    123.21 o
  -7  11   0        9.68      -11.41     41.55 o
  -6  11   0      130.19      182.91     42.46 o
  -5  11   0      276.83      313.17     56.12 o
  -4  11   0     1035.59     1036.76     61.76 o
  -3  11   0      239.42      249.46     48.70 o
  -2  11   0       46.97       57.76     58.06 o
  -1  11   0       59.21       41.70     59.94 o
   0  11   0       13.76       24.95     52.76 o
   1  11   0      331.34      324.66     62.38 o
   2  11   0      183.07      122.82     65.91 o
   3  11   0      374.72      378.97     40.09 o
   4  11   0      262.26      257.93     66.90 o
   5  11   0      301.89      249.07     48.60 o
   6  11   0      141.94      127.57     43.29 o
   7  11   0        6.43        3.86     44.19 o
   8  11   0       10.72       50.70     64.11 o
   9  11   0      107.62      157.92     67.72 o
  -6  12   0      107.70       89.10     54.50 o
  -5  12   0      160.04      183.82    115.62 o
  -4  12   0      350.27      374.04     74.96 o
  -3  12   0      606.37      701.38     57.68 o
  -2  12   0       98.21       52.13     60.73 o
  -1  12   0        2.98       -8.61     64.83 o
   0  12   0        6.87       33.40     58.05 o
   1  12   0       51.23      -21.96     52.63 o
   2  12   0      287.13      333.02     61.05 o
   3  12   0      218.28      203.31     39.75 o
   4  12   0      234.69      306.12     60.94 o
   5  12   0      120.76      131.33     55.32 o
   6  12   0       24.30       53.90     45.90 o
   7  12   0        0.02       -5.88     47.50 o
   8  12   0       41.09       47.91     65.73 o
  -4  13   0      160.66      137.62     95.65 o
  -3  13   0       56.13      157.21    101.55 o
  -2  13   0      180.48      135.27    106.72 o
  -1  13   0       10.47      -19.28     64.97 o
   0  13   0        2.71      -27.57     61.57 o
   1  13   0       39.45      109.63     62.97 o
   2  13   0      596.68      582.56     76.53 o
   3  13   0      146.09      174.03     65.15 o
   4  13   0       91.44      112.11     60.07 o
   5  13   0       58.86      128.68     60.40 o
   6  13   0       10.53       22.34     56.23 o
  -1  14   0       19.00       58.72     78.09 o
   0  14   0       13.45       70.81     70.25 o
   1  14   0       92.15      165.72     68.51 o
   2  14   0      321.03      311.36     72.51 o
   3  14   0      167.81      164.02     63.39 o
  -2 -14   1        0.09       17.85     72.12 o
  -1 -14   1       41.56      -11.68     77.54 o
   0 -14   1      142.02      132.97     76.89 o
   1 -14   1      218.48      229.68     71.46 o
  -5 -13   1      146.70      139.57     64.41 o
  -4 -13   1       22.67       10.12     41.13 o
  -3 -13   1        2.10      -39.96     39.96 o
  -2 -13   1        5.22       46.01     41.50 o
  -1 -13   1      114.55      110.60     43.55 o
   0 -13   1       83.37       16.79     40.43 o
   1 -13   1      239.18      250.20     44.84 o
   2 -13   1      554.13      563.84     76.81 o
   3 -13   1       66.16        5.67     93.21 o
   4 -13   1       26.97       14.64    114.92 o
  -7 -12   1      165.46      196.89     67.98 o
  -6 -12   1      187.64      157.31     48.32 o
  -5 -12   1       98.58      110.34     57.41 o
  -4 -12   1       71.04      115.98     69.71 o
  -3 -12   1       42.09        2.01     39.51 o
  -2 -12   1       84.78       93.60     39.85 o
  -1 -12   1      120.30      165.78     39.41 o
   0 -12   1      240.37      298.45     44.35 o
   1 -12   1      403.79      364.91     52.02 o
   2 -12   1       46.48       51.81     38.92 o
   3 -12   1      256.70      244.28     47.31 o
   4 -12   1       63.96       91.36     49.64 o
   5 -12   1       97.95       84.04     50.63 o
   6 -12   1       51.86       39.79     39.89 o
  -8 -11   1      128.28       94.98     65.39 o
  -7 -11   1      236.59      285.13     47.62 o
  -6 -11   1      393.10      358.35     47.66 o
  -5 -11   1      151.89      143.39     44.08 o
  -4 -11   1      273.29      300.95     47.82 o
  -3 -11   1       15.00       22.28     55.48 o
  -2 -11   1       15.82       31.44     36.57 o
  -1 -11   1      312.24      290.06     38.03 o
   0 -11   1      781.34      825.79     49.04 o
   1 -11   1      298.77      253.02     39.42 o
   2 -11   1      110.05      103.00     38.87 o
   3 -11   1        0.43       -7.02     39.35 o
   4 -11   1       65.49       45.27     45.79 o
   5 -11   1       31.06       11.85     48.92 o
   6 -11   1      117.35      147.50     40.00 o
   7 -11   1      225.73      235.53     66.83 o
  -9 -10   1        3.06        4.84     81.10 o
  -8 -10   1      285.20      355.20     67.15 o
  -7 -10   1      484.52      486.87     46.43 o
  -6 -10   1      400.66      412.69     44.34 o
  -5 -10   1      635.20      617.91     39.40 o
  -4 -10   1       97.09       75.54     42.30 o
  -3 -10   1        4.95       22.26     44.69 o
  -2 -10   1       21.75       12.71     35.40 o
  -1 -10   1      156.78      145.15     50.50 o
   0 -10   1     1466.30     1369.15     55.34 o
   1 -10   1      325.75      319.24     40.43 o
   2 -10   1      308.31      335.55     34.19 o
   3 -10   1      154.63      210.34     31.79 o
   4 -10   1      280.38      244.55     37.22 o
   5 -10   1       88.44       81.05     47.37 o
   6 -10   1      251.27      253.51     41.27 o
   7 -10   1      321.14      323.15     48.61 o
   8 -10   1      145.24      126.26     46.42 o
   9 -10   1      145.37       93.47     86.79 o
 -10  -9   1      108.39      189.16    105.61 o
  -9  -9   1       26.09       50.66    105.73 o
  -8  -9   1      513.71      561.41     70.75 o
  -7  -9   1      759.80      778.51     66.12 o
  -6  -9   1      887.71      905.27     48.12 o
  -5  -9   1      177.05      159.00     34.87 o
  -4  -9   1       12.19       -2.95     30.51 o
  -3  -9   1       36.37       12.83     32.57 o
  -2  -9   1      270.95      269.44     34.23 o
  -1  -9   1      793.33      782.24     38.41 o
   0  -9   1     1102.10     1136.66     80.73 o
   1  -9   1      664.63      657.49     49.01 o
   2  -9   1      591.62      602.15     44.63 o
   3  -9   1      204.31      203.19     38.39 o
   4  -9   1       26.48       14.52     26.19 o
   5  -9   1      804.89      833.44     47.85 o
   6  -9   1      631.31      646.57     30.91 o
   7  -9   1      335.13      341.40     41.41 o
   8  -9   1      348.07      354.92     50.36 o
   9  -9   1      106.61      138.59     47.87 o
 -11  -8   1        4.56      -25.09    100.64 o
 -10  -8   1      194.53      119.07     86.29 o
  -9  -8   1      291.99      309.51    105.17 o
  -8  -8   1      547.95      518.30    102.83 o
  -7  -8   1     1366.07     1253.93     39.26 o
  -6  -8   1      295.21      322.04     36.49 o
  -5  -8   1      206.34      178.10     34.03 o
  -4  -8   1       35.94       49.76     35.91 o
  -3  -8   1      394.52      405.95     31.39 o
  -2  -8   1     1364.37     1330.52     37.55 o
  -1  -8   1     1627.97     1617.23     44.46 o
   0  -8   1     1554.56     1553.62     38.50 o
   1  -8   1     2385.36     2540.11     58.13 o
   2  -8   1       58.05       68.57     30.76 o
   3  -8   1       18.11       27.89     34.39 o
   4  -8   1        3.73       24.48     33.46 o
   5  -8   1       45.41       29.74     32.48 o
   6  -8   1     1746.48     1790.83     36.06 o
   7  -8   1      855.02      848.60     35.70 o
   8  -8   1      677.48      682.09     54.77 o
   9  -8   1      153.84      208.69     48.33 o
  10  -8   1        1.19       30.09     49.86 o
 -11  -7   1       33.72       14.54     91.71 o
 -10  -7   1      135.66      250.24     80.55 o
  -9  -7   1      954.04     1053.95    110.57 o
  -8  -7   1      479.11      415.61     80.01 o
  -7  -7   1      938.53      881.76     44.83 o
  -6  -7   1      474.55      477.56     34.80 o
  -5  -7   1       61.15       60.09     27.65 o
  -4  -7   1      285.66      255.12     30.06 o
  -3  -7   1     1511.18     1439.95     71.02 o
  -2  -7   1     1860.12     1816.30     43.27 o
  -1  -7   1     2447.91     2506.69     62.39 o
   0  -7   1     5213.97     4959.64     63.06 o
   1  -7   1     4866.16     5046.60    134.46 o
   2  -7   1      109.07      144.07     31.09 o
   3  -7   1       54.91       58.83     30.85 o
   4  -7   1       74.06       61.96     31.27 o
   5  -7   1      872.63      858.20     31.01 o
   6  -7   1       65.82       58.10     20.86 o
   7  -7   1     1237.36     1302.41     33.19 o
   8  -7   1      749.28      713.73     52.66 o
   9  -7   1      144.54      205.54     55.67 o
  10  -7   1        5.68       -1.06     45.37 o
  11  -7   1       69.11      126.25     69.61 o
 -12  -6   1        5.22       12.49     89.71 o
 -11  -6   1      127.11      132.24    106.12 o
 -10  -6   1      435.73      386.77     80.54 o
  -9  -6   1      647.33      603.78     81.81 o
  -8  -6   1      273.52      389.64     89.60 o
  -7  -6   1     1498.85     1475.77     38.19 o
  -6  -6   1      406.48      403.88     24.54 o
  -5  -6   1        3.01       18.10     21.04 o
  -4  -6   1     1133.56     1170.28     33.44 o
  -3  -6   1     1144.62     1121.53     33.95 o
  -2  -6   1     1127.47     1144.80     39.89 o
  -1  -6   1     5969.37     5823.74    133.57 o
   0  -6   1     4060.94     4008.97     86.23 o
   1  -6   1     2765.32     2753.55     46.11 o
   2  -6   1       55.65       50.94     18.44 o
   3  -6   1      651.67      639.56     45.65 o
   4  -6   1     1044.38      987.19     46.12 o
   5  -6   1     1456.16     1474.76     35.37 o
   6  -6   1     2638.36     2639.26     40.99 o
   7  -6   1      332.01      315.67     21.89 o
   8  -6   1      253.64      226.67     44.80 o
   9  -6   1       84.62       18.28     45.30 o
  10  -6   1       78.87       67.51     50.15 o
  11  -6   1       68.77       66.15     63.55 o
 -12  -5   1       82.64        0.00    111.35 o
 -11  -5   1      127.46      173.56     99.45 o
 -10  -5   1      507.63      487.56     82.61 o
  -9  -5   1      726.33      720.07     97.53 o
  -8  -5   1      751.91      765.76     92.25 o
  -7  -5   1      647.68      713.52     79.26 o
  -6  -5   1      362.91      357.26     19.28 o
  -5  -5   1      117.30       98.07     19.40 o
  -4  -5   1       39.80       16.80     20.42 o
  -3  -5   1     2998.57     2971.93     66.06 o
  -2  -5   1     5912.40     5947.49    129.54 o
  -1  -5   1     2138.25     2161.40     42.88 o
   0  -5   1     2434.71     2525.24     36.56 o
   1  -5   1     1542.10     1598.80     37.12 o
   2  -5   1      498.12      532.76     24.57 o
   3  -5   1     2281.86     2461.67     60.41 o
   4  -5   1      329.56      279.58     31.18 o
   5  -5   1     3157.55     3108.45     54.31 o
   6  -5   1     3425.50     3460.73     56.16 o
   7  -5   1     2369.63     2432.77     62.92 o
   8  -5   1        0.62        4.99     33.90 o
   9  -5   1       87.23       94.76     44.36 o
  10  -5   1      163.30      132.70     61.06 o
  11  -5   1      252.98      377.89     73.55 o
  12  -5   1       77.19       60.35     70.74 o
 -12  -4   1      171.32      112.73     83.64 o
 -11  -4   1      123.33      216.76     87.48 o
 -10  -4   1      387.91      409.44     83.88 o
  -9  -4   1      978.54     1071.54     94.82 o
  -8  -4   1     1665.57     1681.71    104.28 o
  -6  -4   1      197.98      291.72     62.36 o
  -5  -4   1       80.45       96.89     12.39 o
  -4  -4   1     1055.09     1069.88     27.42 o
  -3  -4   1     6503.06     6682.76    113.20 o
  -2  -4   1     1657.29     1727.14     34.22 o
  -1  -4   1     1009.13     1021.88     42.45 o
   0  -4   1     2413.40     2351.54     39.54 o
   1  -4   1       62.81       69.70     23.77 o
   2  -4   1      206.07      218.17     27.86 o
   4  -4   1     3882.71     3706.67     46.06 o
   5  -4   1     4703.76     4701.11     61.06 o
   6  -4   1     2735.24     2886.05     37.19 o
   7  -4   1     1542.41     1553.95     43.73 o
   8  -4   1      982.20      880.81     42.09 o
   9  -4   1      152.17      184.63     33.29 o
  10  -4   1      262.35      230.25     41.51 o
  11  -4   1      537.08      507.15     74.33 o
  12  -4   1      336.01      366.89     83.49 o
 -12  -3   1        9.12       69.15    100.34 o
 -11  -3   1      566.58      463.14     88.67 o
 -10  -3   1      378.24      563.44     92.17 o
  -9  -3   1      581.89      678.17     90.50 o
  -8  -3   1      950.72      916.78     86.35 o
  -7  -3   1     1002.17      987.04     64.44 o
  -6  -3   1       20.96        8.86     47.05 o
  -5  -3   1     1289.73     1273.76     64.87 o
  -4  -3   1     5551.44     5508.85    153.42 o
  -3  -3   1     8496.31     8162.47     90.32 o
  -2  -3   1     1761.75     1500.01     56.37 o
  -1  -3   1     4144.20     4120.20     52.23 o
   0  -3   1     2366.67     2506.41     36.61 o
   1  -3   1       70.44       66.95     19.63 o
   2  -3   1       83.91      166.40     26.21 o
   3  -3   1    10590.45    10216.10    115.38 o
   4  -3   1     4615.90     4676.49     34.64 o
   5  -3   1     1996.83     2014.71     41.87 o
   6  -3   1     2372.15     2403.43     78.16 o
   7  -3   1      752.86      722.80     33.99 o
   8  -3   1      184.97      165.08     31.91 o
   9  -3   1       90.11      104.91     31.65 o
  10  -3   1      502.33      529.88     45.39 o
  11  -3   1      507.34      614.55     79.23 o
  12  -3   1      344.31      224.98     80.78 o
  13  -3   1      219.51      262.57     90.32 o
 -12  -2   1       83.48       71.46     89.77 o
 -11  -2   1     1000.11     1000.19    109.98 o
 -10  -2   1       46.24       83.58     83.65 o
  -9  -2   1     1171.22     1298.25     94.63 o
  -8  -2   1      580.53      628.62     81.29 o
  -7  -2   1       24.15        2.05     38.28 o
  -6  -2   1       81.96       24.75     37.43 o
  -5  -2   1     3074.82     3244.48     95.27 o
  -4  -2   1     2888.44     3023.61     86.03 o
  -3  -2   1     3487.53     3674.41     81.53 o
  -2  -2   1    17482.90    18344.82     78.20 o
  -1  -2   1     3397.07     3475.49     53.02 o
   1  -2   1       62.23       43.82     26.96 o
   2  -2   1    22643.20    22856.69     89.14 o
   3  -2   1     5179.83     5621.79     88.16 o
   4  -2   1     6153.95     6674.84     38.66 o
   5  -2   1     2237.72     2174.36     24.44 o
   6  -2   1     2047.73     2049.12     30.12 o
   7  -2   1      554.43      572.74     25.53 o
   8  -2   1       57.93       32.08     19.78 o
   9  -2   1      581.34      565.25     27.97 o
  10  -2   1      365.53      421.48     30.52 o
  11  -2   1      214.63      293.63     76.22 o
  12  -2   1      338.26      417.31     83.71 o
  13  -2   1       92.91       72.68     78.03 o
 -12  -1   1      285.49      343.14     96.77 o
 -11  -1   1      917.39      775.65    103.75 o
 -10  -1   1      258.63      275.20     47.33 o
  -9  -1   1      842.26      848.68     91.04 o
  -8  -1   1      405.05      385.05     78.34 o
  -7  -1   1        5.47       20.87     36.69 o
  -6  -1   1     2389.44     2568.49     67.06 o
  -5  -1   1     1534.90     1547.37     51.62 o
  -4  -1   1     3500.64     3276.71     82.79 o
  -3  -1   1     4905.68     4803.52     88.75 o
   3  -1   1     1399.54     1322.72     22.71 o
   4  -1   1     6784.89     6504.62     54.83 o
   5  -1   1     1879.84     1880.70     27.13 o
   6  -1   1     1311.49     1409.30     28.94 o
   7  -1   1        6.68        8.97     19.69 o
   8  -1   1      244.71      231.57     22.16 o
   9  -1   1      606.56      601.12     28.32 o
  10  -1   1     1048.08     1028.87     37.47 o
  11  -1   1      394.39      454.97     74.27 o
  12  -1   1      360.01      443.04     88.46 o
  13  -1   1      168.17      281.56     85.13 o
 -12   0   1      166.61      179.16     97.83 o
 -11   0   1     1018.97     1126.25    101.20 o
 -10   0   1     1232.30     1235.18     57.32 o
  -9   0   1       19.15       19.62     12.60 o
  -8   0   1      724.72      729.48     21.42 o
  -7   0   1       10.26       17.46     12.85 o
  -6   0   1      302.47      322.25     17.87 o
  -5   0   1     6355.78     6523.69    123.49 o
  -4   0   1     3719.39     3703.06     50.04 o
  -3   0   1     1598.76     1510.27     18.79 o
  -2   0   1       35.22       20.10     36.67 o
   3   0   1     2951.67     2862.98     33.74 o
   4   0   1     3762.89     3542.69     43.71 o
   5   0   1     3414.87     3399.93     62.24 o
   6   0   1      980.80      972.52     27.32 o
   7   0   1      216.60      212.24     20.95 o
   8   0   1      537.86      557.03     23.98 o
   9   0   1      564.67      548.56     27.79 o
  10   0   1      662.13      719.71     33.00 o
  11   0   1     1794.44     1731.97     84.36 o
  12   0   1      336.71      410.04     90.68 o
  13   0   1      145.96      175.94     89.62 o
 -12   1   1      309.53      306.29    100.49 o
 -11   1   1      731.63      736.39    101.65 o
 -10   1   1     1053.73     1003.54     93.66 o
  -9   1   1      116.61       97.95     20.13 o
  -8   1   1     1047.65     1041.77     31.08 o
  -7   1   1      165.36      149.10     18.20 o
  -6   1   1      252.87      253.68     18.89 o
  -5   1   1     1576.66     1554.59     27.63 o
  -4   1   1     6731.00     6889.12    134.18 o
  -3   1   1      897.47      940.67     22.74 o
  -2   1   1      108.55       99.96     19.74 o
   3   1   1     2128.26     2125.28     40.73 o
   4   1   1     1040.84     1073.96     48.17 o
   5   1   1     1174.08     1196.46     40.87 o
   6   1   1       37.09       66.68     23.02 o
   7   1   1       21.95        9.67     18.78 o
   8   1   1      273.87      284.76     26.14 o
   9   1   1     1093.20     1129.88     23.76 o
  10   1   1     1058.99     1034.67     23.40 o
  11   1   1      678.94      683.94     23.23 o
  12   1   1      361.85      369.87     81.19 o
  13   1   1      212.69      208.61     94.56 o
 -12   2   1      232.75      215.03     96.46 o
 -11   2   1      541.43      592.45     94.81 o
 -10   2   1      704.15      823.55     82.13 o
  -9   2   1        3.10        1.98     19.19 o
  -8   2   1      416.83      409.29     23.25 o
  -7   2   1       26.62       33.46     16.07 o
  -6   2   1      603.65      631.26     18.51 o
  -5   2   1      661.45      600.36     16.81 o
  -4   2   1      620.61      615.78     27.07 o
  -3   2   1     2212.42     2011.47     65.93 o
  -2   2   1      514.66      501.07     30.80 o
  -1   2   1     1467.40     1459.45     36.48 o
   2   2   1    17001.49    17548.72     84.90 o
   3   2   1      591.89      545.11     24.60 o
   5   2   1      158.36      117.35     18.90 o
   6   2   1     1356.98     1437.57     37.13 o
   7   2   1      107.36      110.93     16.45 o
   8   2   1      741.67      702.19     17.74 o
   9   2   1      799.68      766.94     18.30 o
  10   2   1      888.55      887.16     26.10 o
  11   2   1      130.59      186.78     69.74 o
  12   2   1      488.90      444.41     94.79 o
  13   2   1       35.78       95.96     92.26 o
 -12   3   1      136.82      117.50     82.96 o
 -11   3   1      441.26      399.06     84.90 o
 -10   3   1      569.29      603.67     87.73 o
  -9   3   1      452.98      411.31     41.34 o
  -8   3   1      475.37      457.71     40.56 o
  -7   3   1      132.40      121.01     25.20 o
  -6   3   1      809.59      751.93     37.44 o
  -5   3   1     1633.68     1788.82     50.17 o
  -4   3   1     3775.77     3596.37     44.05 o
  -3   3   1      317.01      325.05     22.51 o
  -2   3   1     3670.60     3705.95    115.79 o
  -1   3   1      933.87      924.89     24.77 o
   0   3   1     4292.59     4442.96     55.08 o
   2   3   1    76778.81    79222.47    814.43 o
   3   3   1      337.20      309.31     28.64 o
   4   3   1      107.85      127.79     17.51 o
   5   3   1     3308.24     3457.63     43.97 o
   6   3   1      652.78      708.77     26.28 o
   7   3   1       59.01       71.53     17.46 o
   8   3   1      443.10      468.48     20.72 o
   9   3   1      543.52      533.51     18.17 o
  10   3   1      523.45      618.90     74.93 o
  11   3   1      122.65      170.74     84.55 o
  12   3   1      393.43      431.94     99.26 o
  13   3   1       21.40        4.82     87.03 o
 -12   4   1      223.27      422.56     94.40 o
 -11   4   1      193.21      191.91     85.57 o
 -10   4   1      576.77      654.38     88.99 o
  -9   4   1       73.68       73.01     37.67 o
  -8   4   1      825.38      710.42     47.96 o
  -7   4   1      108.15       86.95     27.54 o
  -6   4   1     1294.84     1283.12     37.85 o
  -5   4   1     5198.63     5164.57     66.72 o
  -4   4   1     4358.34     4255.33     51.38 o
  -3   4   1     3941.67     3941.69     80.68 o
  -2   4   1       14.58       -6.40     18.26 o
  -1   4   1      337.98      371.78     18.66 o
   0   4   1       37.11       46.90     17.97 o
   1   4   1       36.02       27.80     27.90 o
   2   4   1     7253.48     7350.45     78.19 o
   3   4   1     4091.13     3876.18     39.64 o
   4   4   1     5717.66     5761.10     69.03 o
   5   4   1     2492.93     2516.11     51.86 o
   6   4   1       71.27       53.90     23.25 o
   7   4   1       53.31       77.51     21.18 o
   8   4   1      558.01      578.21     25.97 o
   9   4   1      702.75      621.27     56.07 o
  10   4   1      814.46      828.03     85.33 o
  11   4   1       74.21      171.87     90.80 o
  12   4   1       20.09       13.23     78.39 o
  13   4   1       78.78      -18.74     84.30 o
 -11   5   1      393.94      349.56     80.17 o
 -10   5   1      131.69      144.37     77.58 o
  -9   5   1        0.04      -20.09     38.58 o
  -8   5   1      102.13       69.01     33.03 o
  -7   5   1      208.77      229.07     31.43 o
  -6   5   1     1984.74     2098.03     45.61 o
  -5   5   1     3812.62     3998.86    108.89 o
  -4   5   1     4868.20     4931.11    108.44 o
  -3   5   1     3009.56     3059.64     52.95 o
  -2   5   1     1275.98     1214.42     27.65 o
  -1   5   1      155.84      165.53     17.22 o
   0   5   1     1194.69     1227.79     27.32 o
   1   5   1     1667.59     1575.53     51.40 o
   2   5   1     3088.15     3056.56     59.05 o
   3   5   1     6006.52     6066.27     56.30 o
   4   5   1      212.49      231.00     21.67 o
   5   5   1      783.24      830.87     32.71 o
   6   5   1      274.28      268.72     21.05 o
   7   5   1        6.32       10.27     23.05 o
   8   5   1     1157.18     1166.36     39.13 o
   9   5   1     1536.18     1443.13     35.16 o
  10   5   1      394.65      430.59     78.57 o
  11   5   1      216.38      253.75     82.44 o
  12   5   1        1.66       76.09    103.91 o
  13   5   1      224.87      189.51    100.29 o
 -11   6   1      142.47      167.63     85.70 o
 -10   6   1      101.26       87.12     68.61 o
  -9   6   1        1.91      -51.27     60.05 o
  -8   6   1       20.53       28.52     44.40 o
  -7   6   1     2141.14     2112.61    122.26 o
  -6   6   1      440.89      414.35     29.39 o
  -5   6   1     2432.16     2430.10     47.95 o
  -4   6   1     2299.20     2348.47     48.96 o
  -3   6   1     1641.68     1634.81     33.30 o
  -2   6   1       76.54       52.59     19.37 o
  -1   6   1      491.98      475.69     26.50 o
   0   6   1     1684.69     1645.71     45.23 o
   1   6   1     1692.24     1605.00     30.42 o
   2   6   1     5461.93     5478.00     80.52 o
   3   6   1    15558.51    16034.23    153.83 o
   4   6   1     3057.69     3132.03     52.40 o
   5   6   1       67.87       89.76     24.94 o
   6   6   1       24.78       28.63     21.66 o
   7   6   1      384.08      369.47     24.63 o
   8   6   1     1005.39      971.03     42.57 o
   9   6   1      970.88      897.44     36.70 o
  10   6   1      678.33      676.09     89.14 o
  11   6   1      303.61      234.97     98.50 o
  12   6   1        0.29      -87.61     87.61 o
 -10   7   1       48.14       75.78     73.05 o
  -9   7   1        7.63        4.67     67.26 o
  -8   7   1      376.96      442.18    114.52 o
  -7   7   1      511.27      468.88     50.66 o
  -6   7   1      455.27      375.69     31.52 o
  -5   7   1     1460.78     1473.67     48.48 o
  -4   7   1      983.31      953.03     43.64 o
  -3   7   1       31.16       21.66     20.52 o
  -2   7   1      260.32      253.34     23.02 o
  -1   7   1      734.33      712.41     30.72 o
   0   7   1     1283.45     1281.32     31.37 o
   1   7   1     2998.77     3037.34     49.08 o
   2   7   1     3217.42     3190.49    130.85 o
   3   7   1     3511.22     3635.70    107.09 o
   4   7   1      205.25      208.75     37.36 o
   5   7   1      306.81      297.79     35.91 o
   6   7   1      279.53      242.30     31.67 o
   7   7   1      843.32      845.78     38.59 o
   8   7   1      657.03      664.01     43.60 o
   9   7   1      823.55      844.38     55.23 o
  10   7   1      618.56      662.08    104.69 o
  11   7   1      169.96      190.97    101.68 o
  12   7   1        0.01        9.33    108.09 o
 -10   8   1       15.21       44.99     71.87 o
  -9   8   1       68.04      108.89     71.30 o
  -8   8   1      191.75      166.87     50.89 o
  -7   8   1      305.40      324.04     53.76 o
  -6   8   1      477.52      483.58     35.65 o
  -5   8   1      579.05      559.12     43.04 o
  -4   8   1       48.11       36.84     39.67 o
  -3   8   1        0.26        0.26     26.64 o
  -2   8   1      273.31      232.25     29.09 o
  -1   8   1      738.67      718.78     28.41 o
   0   8   1     2069.98     2122.21     71.20 o
   1   8   1     1454.34     1438.70     30.64 o
   2   8   1     1599.40     1558.53     50.38 o
   3   8   1      305.58      315.51     34.20 o
   4   8   1      303.65      268.92     29.08 o
   5   8   1       32.99       -3.46     32.78 o
   6   8   1      411.88      393.69     35.05 o
   7   8   1      497.65      456.21     49.30 o
   8   8   1      998.50     1041.35     53.14 o
   9   8   1      932.10      840.62     78.83 o
  10   8   1      200.08      151.88    101.42 o
  11   8   1       14.68       25.43     91.59 o
  -9   9   1       37.67       93.58     68.98 o
  -8   9   1      214.36      221.47     57.33 o
  -7   9   1      249.34      238.83     52.33 o
  -6   9   1     1027.88     1056.65     51.17 o
  -5   9   1       14.94       28.23     16.57 o
  -4   9   1       80.14       89.51     40.89 o
  -3   9   1       17.28      -12.65     35.68 o
  -2   9   1      253.80      237.56     59.16 o
  -1   9   1      848.40      801.29     35.51 o
   0   9   1      986.02      970.34     34.11 o
   1   9   1     1186.84     1205.80     33.11 o
   2   9   1      354.71      362.50     24.84 o
   3   9   1      417.22      436.26     41.47 o
   4   9   1      248.67      271.19     38.75 o
   5   9   1     1104.86     1112.30     51.24 o
   6   9   1       40.18       43.91     29.74 o
   7   9   1      496.57      503.71     35.35 o
   8   9   1      701.63      738.82     98.70 o
   9   9   1      441.33      449.07     61.98 o
  10   9   1      137.30      113.60     54.01 o
  11   9   1        0.96      -46.28     84.55 o
  -8  10   1       94.62       46.89     53.78 o
  -7  10   1      405.70      377.91     61.12 o
  -6  10   1      241.18      237.67     41.17 o
  -5  10   1      611.47      683.84     59.09 o
  -4  10   1       86.40       78.22     43.14 o
  -3  10   1       21.24       53.40     80.17 o
  -2  10   1      162.30      158.30     33.14 o
  -1  10   1      498.69      503.68     33.75 o
   0  10   1      303.84      332.06     31.52 o
   1  10   1      560.62      548.44     33.16 o
   2  10   1      405.86      422.25     31.62 o
   3  10   1      462.68      464.07     72.82 o
   4  10   1       15.26       25.19     50.00 o
   5  10   1      174.64      220.48     42.10 o
   6  10   1      383.77      371.22     44.39 o
   7  10   1      226.77      248.30     41.62 o
   8  10   1      217.46      207.88     42.87 o
   9  10   1      199.14      152.55     55.96 o
  10  10   1       38.99       48.89     60.06 o
  -7  11   1      166.10      171.29     56.86 o
  -6  11   1      250.80      286.95     47.94 o
  -5  11   1      289.20      262.60     51.63 o
  -4  11   1      173.41      118.61     44.02 o
  -3  11   1       30.01       20.53     72.19 o
  -2  11   1      178.01      201.33     78.22 o
  -1  11   1      360.99      379.34     35.49 o
   0  11   1      161.31      158.38     29.09 o
   1  11   1      955.95      873.11     69.67 o
   2  11   1      381.17      457.54     34.54 o
   3  11   1       27.47       21.99     50.04 o
   4  11   1       19.08       37.81     50.49 o
   5  11   1       54.88       70.75     47.84 o
   6  11   1      335.33      385.76     51.90 o
   7  11   1      378.86      378.52     50.17 o
   8  11   1      153.49      199.42     46.39 o
   9  11   1      142.92      214.50     66.24 o
  -6  12   1      166.39      169.68     58.46 o
  -5  12   1       81.85      111.65    104.22 o
  -4  12   1        9.45      -16.17     91.15 o
  -3  12   1        1.41        9.22     96.04 o
  -2  12   1       87.61       81.47     78.63 o
  -1  12   1      259.81      305.98     35.17 o
   0  12   1      449.26      473.39     44.34 o
   1  12   1      645.21      658.43     40.39 o
   2  12   1      100.60      138.13     63.26 o
   3  12   1        0.84        6.01     53.55 o
   4  12   1       28.29       22.26     52.19 o
   5  12   1      150.85      125.01     57.51 o
   6  12   1      288.51      317.26     58.80 o
   7  12   1       85.97      143.92     57.07 o
   8  12   1      421.48      497.32     97.54 o
  -4  13   1        2.89      -54.92    111.88 o
  -3  13   1      234.57      343.21    118.16 o
  -2  13   1       83.71       65.52     81.84 o
  -1  13   1      333.83      332.61    116.67 o
   0  13   1      394.52      468.61     79.05 o
   1  13   1       52.13       98.00     69.96 o
   2  13   1      258.80      146.85     57.77 o
   3  13   1       18.03       15.19     64.17 o
   4  13   1       64.24       83.07     56.45 o
   5  13   1      175.73      187.89     60.86 o
   6  13   1      178.93      193.92     59.98 o
  -1  14   1      217.90      313.08    118.65 o
   0  14   1       38.09       67.78     69.32 o
   1  14   1       38.81       45.49     67.73 o
   2  14   1       68.82        5.54     72.55 o
   3  14   1       44.26       77.32     74.73 o
   4  14   1       61.58      113.96     65.86 o
  -1 -14   2      175.00      191.95    100.40 o
   0 -14   2       69.77       66.12     67.39 o
  -5 -13   2        0.06       24.88    102.58 o
  -4 -13   2       51.49       30.46     42.80 o
  -3 -13   2      299.69      295.76     47.90 o
  -2 -13   2      275.89      314.90     47.60 o
  -1 -13   2      182.72      164.42     45.64 o
   0 -13   2       76.71       52.80     46.07 o
   1 -13   2        0.57       10.38     43.83 o
   2 -13   2        2.90       57.78     44.28 o
   3 -13   2       21.54       45.84     48.61 o
  -6 -12   2        0.26       10.59     69.69 o
  -5 -12   2       82.31      163.23     69.87 o
  -4 -12   2       70.14       60.81     63.22 o
  -3 -12   2      309.26      296.92     47.24 o
  -2 -12   2      588.60      614.25     50.09 o
  -1 -12   2      237.97      253.81     43.45 o
   0 -12   2       57.14       58.65     40.65 o
   1 -12   2        6.62       11.50     41.41 o
   2 -12   2       89.09       84.78     45.15 o
   3 -12   2       75.86      104.25     46.29 o
   4 -12   2       65.57       14.10     50.54 o
   5 -12   2      585.01      569.81     82.79 o
   6 -12   2       95.74       71.92     73.10 o
  -8 -11   2       57.26       61.70     61.99 o
  -7 -11   2       22.01       34.76     57.61 o
  -6 -11   2        1.16       15.58     65.22 o
  -5 -11   2      359.10      341.43     46.84 o
  -4 -11   2      238.95      219.51     48.29 o
  -3 -11   2      435.11      408.05     59.55 o
  -2 -11   2      352.43      340.47     44.28 o
  -1 -11   2      362.61      398.72     43.99 o
   0 -11   2      129.89      171.79     40.19 o
   1 -11   2        0.86       22.09     40.64 o
   2 -11   2      143.51       86.77     42.29 o
   3 -11   2      507.62      441.65     47.40 o
   4 -11   2      345.61      393.72     46.40 o
   5 -11   2      719.43      740.83     66.07 o
   6 -11   2      216.96      271.28     45.33 o
   7 -11   2       71.75      175.63     74.66 o
   8 -11   2       27.78       32.59     79.16 o
  -9 -10   2       47.38       58.89     97.89 o
  -8 -10   2       70.83       46.71     67.65 o
  -7 -10   2        3.10       10.63     63.47 o
  -6 -10   2      241.91      223.09     59.83 o
  -5 -10   2      469.93      474.73     47.70 o
  -4 -10   2      361.74      424.31     44.00 o
  -3 -10   2      926.99      954.55     52.19 o
  -2 -10   2      706.56      707.61     63.17 o
  -1 -10   2      101.68       84.69     36.02 o
   0 -10   2       98.66       84.72     31.43 o
   1 -10   2       67.05       79.88     31.65 o
   2 -10   2      155.52      145.19     32.65 o
   3 -10   2      566.29      579.17     40.74 o
   4 -10   2     1330.68     1398.55     47.05 o
   5 -10   2      626.46      669.49     45.41 o
   6 -10   2      401.73      396.13     34.71 o
   7 -10   2       61.60       81.88     39.91 o
   8 -10   2        2.20      -11.15     75.91 o
   9 -10   2       16.98      109.54     82.64 o
 -10  -9   2      130.73      159.81    116.50 o
  -9  -9   2       23.16      190.12     99.67 o
  -8  -9   2       79.90       42.87     80.67 o
  -7  -9   2       26.07       29.15     60.81 o
  -6  -9   2      404.07      342.09     43.19 o
  -5  -9   2      569.20      571.09     35.17 o
  -4  -9   2     1041.54      960.87     41.95 o
  -3  -9   2     1071.50     1137.22     52.47 o
  -2  -9   2      750.37      747.32     36.74 o
  -1  -9   2      478.51      464.14     34.16 o
   0  -9   2      184.30      158.09     31.05 o
   1  -9   2      267.28      275.00     29.90 o
   2  -9   2      845.55      813.62     36.47 o
   3  -9   2     1718.90     1639.09     46.08 o
   4  -9   2      429.15      439.83     32.15 o
   5  -9   2      931.44      979.25     51.38 o
   6  -9   2      932.30      880.54     55.67 o
   7  -9   2       13.37       -5.89     40.42 o
   8  -9   2       11.46       18.10     42.44 o
   9  -9   2       77.64       76.77     70.71 o
  10  -9   2      317.09      203.85     99.89 o
 -10  -8   2      152.22      207.28    107.65 o
  -9  -8   2       37.06       51.16     77.00 o
  -8  -8   2        0.28       74.25     95.18 o
  -7  -8   2       70.22       55.83     86.82 o
  -6  -8   2      135.10      174.46     40.11 o
  -5  -8   2      803.11      832.12     44.80 o
  -4  -8   2     1889.48     1918.85     56.37 o
  -3  -8   2      569.77      561.31     31.04 o
  -2  -8   2      678.41      665.23     32.38 o
  -1  -8   2      198.93      171.42     26.63 o
   0  -8   2        7.78        3.80     28.76 o
   1  -8   2     1365.61     1368.90     65.58 o
   2  -8   2     2280.58     2225.59     54.18 o
   3  -8   2     1687.83     1650.11     56.35 o
   4  -8   2      768.82      715.07     31.65 o
   5  -8   2       75.02       74.38     33.77 o
   6  -8   2       98.89      130.54     67.95 o
   7  -8   2       15.88       -2.08     23.33 o
   8  -8   2      280.41      321.18     26.99 o
   9  -8   2      437.21      441.87     60.27 o
  10  -8   2      438.56      433.29     56.91 o
 -11  -7   2      233.20      240.89    100.53 o
 -10  -7   2      164.70      207.18     98.45 o
  -9  -7   2       69.21       48.54     90.58 o
  -8  -7   2       80.63       72.33     78.15 o
  -7  -7   2       38.76       59.22     24.50 o
  -6  -7   2      491.70      486.78     39.46 o
  -5  -7   2     1320.90     1397.37     52.68 o
  -4  -7   2      443.25      451.65     38.64 o
  -3  -7   2      763.82      745.25     36.54 o
  -2  -7   2      353.51      427.68     36.28 o
  -1  -7   2       28.77       50.96     39.01 o
   0  -7   2      533.79      521.49     33.31 o
   1  -7   2      327.78      335.14     37.69 o
   2  -7   2     3283.78     3375.25    102.00 o
   3  -7   2     1177.85     1263.08     43.01 o
   4  -7   2     1509.99     1566.81     48.21 o
   5  -7   2      874.12      859.56     45.93 o
   6  -7   2      181.42      154.52     28.68 o
   7  -7   2      389.74      366.25     34.25 o
   8  -7   2      583.57      594.40     30.64 o
   9  -7   2      691.17      728.61     54.90 o
  10  -7   2      296.80      304.09     51.62 o
  11  -7   2      299.29      380.76     65.62 o
 -11  -6   2      327.85      305.40    112.53 o
 -10  -6   2      269.46      431.17    103.06 o
  -9  -6   2       23.08      -47.85     91.86 o
  -8  -6   2       13.94       10.70     85.13 o
  -7  -6   2       38.19       24.09     12.58 o
  -6  -6   2      708.76      699.96     33.87 o
  -5  -6   2     1173.13     1196.79     39.13 o
  -4  -6   2      672.09      717.40     28.07 o
  -3  -6   2      492.53      531.74     27.95 o
  -2  -6   2      103.53      100.87     28.46 o
  -1  -6   2      943.74      914.56     36.59 o
   0  -6   2      295.00      292.22     27.94 o
   1  -6   2     1513.84     1554.35     38.62 o
   2  -6   2      708.94      632.19     50.68 o
   3  -6   2      555.08      504.13     27.38 o
   4  -6   2      743.07      737.23     34.61 o
   5  -6   2      234.77      239.33     20.12 o
   6  -6   2       10.60       26.23     22.01 o
   7  -6   2      852.33      802.35     39.77 o
   8  -6   2     1274.57     1283.08     52.67 o
   9  -6   2      529.99      633.28     53.25 o
  10  -6   2      523.97      540.79     53.68 o
  11  -6   2      272.30      359.10     53.52 o
  12  -6   2       70.76       51.12     67.99 o
 -11  -5   2      319.13      382.35    111.39 o
 -10  -5   2      222.96      266.93     97.13 o
  -9  -5   2      149.14      204.81     72.89 o
  -8  -5   2       51.87       77.31     77.33 o
  -7  -5   2      120.56      148.68     69.88 o
  -6  -5   2      392.25      377.15     19.40 o
  -5  -5   2     1618.62     1669.61     60.94 o
  -4  -5   2     1529.73     1464.33     39.31 o
  -3  -5   2      943.89      916.71     28.39 o
  -2  -5   2      340.76      350.03     24.65 o
  -1  -5   2       30.53       25.99     21.97 o
   0  -5   2     1156.64     1136.77     32.50 o
   1  -5   2     1612.29     1617.86     31.63 o
   2  -5   2     3559.85     3651.28     42.63 o
   3  -5   2     3094.27     3148.09     54.64 o
   4  -5   2      123.19       73.73     28.47 o
   5  -5   2       96.91       83.15     16.88 o
   6  -5   2      108.54       98.09     17.43 o
   7  -5   2      160.33      139.34     22.62 o
   8  -5   2      677.88      716.71     91.92 o
   9  -5   2      710.87      731.47     52.64 o
  10  -5   2      689.26      734.99     57.26 o
  11  -5   2      207.49      180.23     51.47 o
  12  -5   2        9.76       51.10     68.96 o
 -12  -4   2      236.99      347.97    105.42 o
 -11  -4   2      299.56      298.15     96.00 o
 -10  -4   2      204.32      230.72     96.22 o
  -9  -4   2        9.21      -44.55     84.32 o
  -8  -4   2       21.65        9.00     61.59 o
  -7  -4   2     1301.34     1372.61    100.31 o
  -6  -4   2      310.73      304.92     48.88 o
  -5  -4   2     3041.27     2993.05    182.98 o
  -4  -4   2     2448.02     2437.64     44.06 o
  -3  -4   2      319.26      293.63     29.17 o
  -2  -4   2      994.86      993.13     39.52 o
  -1  -4   2        6.99       -0.33     24.89 o
   0  -4   2      496.71      527.93     26.60 o
   1  -4   2     1451.92     1354.87     31.42 o
   2  -4   2     5083.29     4995.08     79.64 o
   3  -4   2     8576.76     9084.90     78.86 o
   4  -4   2     2015.57     2146.14     29.43 o
   5  -4   2      459.53      512.42     21.02 o
   6  -4   2      134.91      121.34     17.69 o
   7  -4   2      743.81      767.90     28.02 o
   8  -4   2        1.98        4.36     36.77 o
   9  -4   2      432.26      333.56     35.63 o
  10  -4   2      592.69      600.08     74.01 o
  11  -4   2      101.28       89.32     49.19 o
  12  -4   2       55.98       60.94     67.11 o
  13  -4   2        0.08       -1.18     73.98 o
 -12  -3   2       78.12       75.57     98.40 o
 -11  -3   2      338.15      298.63     87.60 o
 -10  -3   2      105.52       86.97     90.46 o
  -9  -3   2       32.66      126.25     74.15 o
  -8  -3   2      919.29      898.35     79.47 o
  -7  -3   2     1126.94     1199.38     81.53 o
  -6  -3   2      540.44      525.13     60.16 o
  -5  -3   2     6425.31     6600.73    135.18 o
  -4  -3   2     1977.39     1983.72     30.20 o
  -3  -3   2     1791.73     1756.07     36.84 o
  -2  -3   2       72.01      120.20     29.24 o
  -1  -3   2       22.09       11.11     30.70 o
   0  -3   2      377.78      372.43     23.90 o
   1  -3   2     3865.36     3744.79     56.31 o
   2  -3   2     7911.44     7742.21     68.08 o
   3  -3   2     3122.70     3407.28     81.27 o
   4  -3   2     4757.28     4751.67     63.88 o
   5  -3   2      969.65      956.06     23.79 o
   6  -3   2       31.83       19.90     17.32 o
   7  -3   2      600.39      609.20     26.78 o
   8  -3   2     2034.51     2074.85     55.40 o
   9  -3   2      242.03      233.19     35.01 o
  10  -3   2       89.23       84.44     35.51 o
  11  -3   2      231.85      191.69     65.59 o
  12  -3   2        9.04      -20.92     66.05 o
  13  -3   2        0.10       -8.29     73.96 o
 -12  -2   2      221.80      232.44    107.01 o
 -11  -2   2      168.40       82.83     96.85 o
 -10  -2   2        0.10      -16.20     88.54 o
  -9  -2   2      275.85      256.36     81.34 o
  -8  -2   2      485.41      417.20     67.42 o
  -7  -2   2     1493.82     1411.72     96.49 o
  -6  -2   2     2569.96     2663.89     97.78 o
  -5  -2   2     2216.85     2263.73     86.42 o
  -4  -2   2     5698.31     5767.92    111.28 o
  -3  -2   2      693.56      661.59     21.50 o
  -2  -2   2      165.09      166.20     24.15 o
  -1  -2   2     3394.85     3537.84     77.44 o
   0  -2   2     1440.60     1304.84     38.74 o
   1  -2   2     1289.00     1316.44     19.16 o
   2  -2   2       12.50       -1.68     28.23 o
   3  -2   2     9828.55     9758.58    100.86 o
   4  -2   2     6068.15     5892.50     61.93 o
   5  -2   2      961.51     1068.34     19.09 o
   6  -2   2        5.73       16.25     13.18 o
   7  -2   2      783.41      751.16     25.53 o
   8  -2   2     2602.05     2560.57     36.95 o
   9  -2   2     2967.55     2877.93     67.27 o
  10  -2   2      422.07      447.79     28.32 o
  11  -2   2      105.30       90.53     36.89 o
  12  -2   2        3.63      -31.96     68.95 o
  13  -2   2       49.19       32.22     79.31 o
 -12  -1   2      342.20      432.75     97.07 o
 -11  -1   2      104.81       93.54     84.29 o
 -10  -1   2      146.03      178.01     89.74 o
  -9  -1   2       35.09       -6.74     77.20 o
  -8  -1   2      349.56      449.19     71.21 o
  -7  -1   2     1636.02     1599.31     49.50 o
  -6  -1   2     3988.75     4198.16    113.43 o
  -5  -1   2     1223.30     1154.96     69.45 o
  -4  -1   2     2872.85     3130.79     83.86 o
  -3  -1   2      141.82      127.23     44.91 o
  -2  -1   2     1260.51     1214.59     54.15 o
  -1  -1   2     6456.17     6585.06     79.03 o
   3  -1   2     5486.14     5615.96     59.82 o
   4  -1   2      230.89      305.47     17.09 o
   5  -1   2     3396.86     3722.54     62.67 o
   6  -1   2        4.34       -3.96     16.41 o
   7  -1   2     1667.28     1680.22     64.06 o
   8  -1   2     2310.78     2421.14     53.01 o
   9  -1   2     1984.06     1959.65     37.87 o
  10  -1   2     2470.94     2476.71     54.96 o
  11  -1   2       81.05       40.69     29.76 o
  12  -1   2       10.95       31.40     66.66 o
  13  -1   2      159.67      271.79     81.48 o
 -12   0   2      119.51      109.95     82.58 o
 -11   0   2        2.59       -5.72     91.44 o
 -10   0   2      174.45      173.79     85.63 o
  -9   0   2      165.24      239.08     61.87 o
  -8   0   2      828.95      868.64     84.29 o
  -7   0   2      761.80      880.88     67.03 o
  -6   0   2     1204.10     1172.08     22.78 o
  -5   0   2     1802.89     1740.93     55.74 o
  -4   0   2      965.07      970.57     18.37 o
  -3   0   2      590.19      631.57     16.88 o
  -2   0   2      593.91      655.55     25.30 o
   2   0   2    10237.22    10481.58     66.75 o
   3   0   2      179.93      193.32     16.23 o
   4   0   2       19.87       10.84     23.74 o
   5   0   2     2276.14     2217.66     33.17 o
   6   0   2     3396.01     3353.19     58.52 o
   7   0   2     1675.16     1699.75     34.28 o
   8   0   2     3204.02     3308.47     71.49 o
   9   0   2     1782.85     1807.77     39.93 o
  10   0   2      176.40      153.10     27.21 o
  11   0   2      270.64      253.11     31.08 o
  12   0   2       16.83       -4.34     66.87 o
  13   0   2      163.11      284.60     79.97 o
 -12   1   2       65.23       15.43     79.65 o
 -11   1   2      155.89      125.06     75.90 o
 -10   1   2        5.10       26.32     62.68 o
  -9   1   2      940.83      932.73     25.90 o
  -8   1   2      139.05      118.58     18.41 o
  -7   1   2     1594.58     1651.08     41.48 o
  -6   1   2     1341.30     1279.35     26.66 o
  -5   1   2      337.54      334.16     18.37 o
  -4   1   2       92.50       78.28     16.46 o
  -3   1   2        0.47        4.86     17.32 o
  -2   1   2     3410.88     3358.09    103.15 o
  -1   1   2     1747.38     1815.99     46.42 o
   2   1   2     1168.66     1325.11     43.25 o
   3   1   2     3428.31     3600.78     40.30 o
   4   1   2       39.39       31.72     25.31 o
   5   1   2     1269.53     1307.92     35.89 o
   6   1   2     4938.87     5189.96     53.69 o
   7   1   2     2164.18     2189.00     48.46 o
   8   1   2     2571.19     2676.01     47.86 o
   9   1   2      667.91      606.64     29.89 o
  10   1   2      263.41      224.60     26.99 o
  11   1   2      131.01      121.60     19.78 o
  12   1   2       99.40      168.32     79.50 o
  13   1   2      122.15      226.97     82.65 o
 -12   2   2      225.15      276.50     90.90 o
 -11   2   2      101.07      184.06     78.89 o
 -10   2   2      280.09      303.62     87.66 o
  -9   2   2      850.82      808.03     26.14 o
  -8   2   2      155.76      151.83     27.52 o
  -7   2   2     1666.17     1672.20     35.97 o
  -6   2   2     1925.53     1916.03     28.69 o
  -5   2   2     1341.16     1388.79     30.20 o
  -4   2   2      110.73      167.16     22.46 o
  -3   2   2     1016.07     1014.55     29.17 o
  -2   2   2     1416.74     1354.30     31.56 o
  -1   2   2     6500.88     6394.29     35.26 o
   0   2   2     3666.22     3823.00     54.05 o
   1   2   2     3522.87     3806.29     51.84 o
   2   2   2     4201.51     4223.74     28.31 o
   3   2   2     2469.82     2569.20     32.46 o
   4   2   2      394.53      360.28     21.15 o
   5   2   2      988.18      905.08     26.01 o
   6   2   2     5149.18     5187.49     86.07 o
   7   2   2     1324.23     1289.01     32.42 o
   8   2   2     1237.84     1243.90     29.87 o
   9   2   2      506.58      515.25     26.19 o
  10   2   2       55.88       65.57     18.51 o
  11   2   2       40.78       36.74     18.40 o
  12   2   2      646.68      593.84     93.78 o
  13   2   2      159.46      209.19     84.47 o
 -12   3   2       60.01      131.22     93.16 o
 -11   3   2       38.47       39.85     71.42 o
 -10   3   2      112.49      127.72     75.31 o
  -9   3   2      820.54      835.29     47.08 o
  -8   3   2     2096.18     2025.39     58.93 o
  -7   3   2      367.47      387.06     28.57 o
  -6   3   2     2870.17     2842.88     56.20 o
  -5   3   2     2266.27     2278.19     74.95 o
  -4   3   2       60.40       72.51     25.40 o
  -3   3   2     2683.52     2904.84     52.67 o
  -2   3   2     4575.85     4439.60    123.70 o
  -1   3   2     2807.30     2756.15     29.52 o
   0   3   2     5111.96     4964.53     78.72 o
   1   3   2        3.12       16.75     25.30 o
   2   3   2     8953.68     9752.59     76.07 o
   3   3   2       20.79       39.57     16.49 o
   4   3   2      344.13      322.47     20.32 o
   5   3   2     1221.65     1262.02     33.74 o
   6   3   2     1821.59     1911.80     39.04 o
   7   3   2     1490.05     1472.72     30.23 o
   8   3   2     1243.12     1266.18     30.81 o
   9   3   2      336.99      267.32     30.68 o
  10   3   2        0.95       12.17     18.91 o
  11   3   2      117.19      131.59     51.27 o
  12   3   2       35.03       66.87     74.55 o
  13   3   2      691.68      688.74     98.84 o
 -11   4   2       20.81      -23.51     78.76 o
 -10   4   2      181.33      100.44     76.10 o
  -9   4   2     1029.81     1035.98     52.22 o
  -8   4   2     2250.24     2175.99     54.73 o
  -7   4   2       46.47       44.96     26.61 o
  -6   4   2     2866.33     2753.31     54.73 o
  -5   4   2      273.20      287.01     28.21 o
  -4   4   2       15.91       31.82     28.38 o
  -3   4   2      460.75      458.00     30.21 o
  -2   4   2     4489.45     4535.57     37.35 o
  -1   4   2     4578.66     4450.39     43.82 o
   0   4   2     1580.79     1734.46     48.21 o
   1   4   2     4188.22     4474.80     82.15 o
   2   4   2      234.01      249.83     15.18 o
   3   4   2     1507.49     1575.32     27.46 o
   4   4   2      134.31      139.23     16.96 o
   5   4   2     1943.35     1879.92     40.80 o
   6   4   2     1389.70     1350.52     36.06 o
   7   4   2     2183.93     2167.13     40.90 o
   8   4   2      640.28      670.89     28.72 o
   9   4   2      346.96      377.54     30.75 o
  10   4   2        3.56       24.89     21.62 o
  11   4   2       23.58       17.73     21.36 o
  12   4   2      327.58      386.82     98.22 o
  13   4   2      278.21      307.55     89.28 o
 -11   5   2       13.01      -10.77     84.28 o
 -10   5   2      287.59      262.91     85.78 o
  -9   5   2     1190.82     1110.98     93.28 o
  -8   5   2     1333.90     1243.49     60.04 o
  -7   5   2       62.33       78.69     33.10 o
  -6   5   2      666.56      604.56     33.40 o
  -5   5   2      207.59      214.37     29.57 o
  -4   5   2      533.50      517.37     30.71 o
  -3   5   2     1350.30     1292.77     36.66 o
  -2   5   2     2292.80     2249.07     56.97 o
  -1   5   2     2081.20     1942.19     40.34 o
   0   5   2     3914.10     3681.32    118.32 o
   1   5   2     2145.04     2148.10     58.33 o
   2   5   2      775.20      776.42     25.77 o
   3   5   2     1255.53     1206.68     26.55 o
   4   5   2     4854.19     4868.21     42.66 o
   5   5   2     1858.63     1858.29     30.39 o
   6   5   2     2034.98     1969.33     63.94 o
   7   5   2     1401.62     1344.87     37.07 o
   8   5   2      957.89      899.91     37.68 o
   9   5   2      250.31      240.69     31.23 o
  10   5   2        0.56       21.48     38.49 o
  11   5   2      210.73      194.69     93.40 o
  12   5   2      472.21      605.92    109.68 o
  13   5   2      149.49      197.35     89.76 o
 -10   6   2      186.70      165.71     75.56 o
  -9   6   2      418.82      433.72     61.11 o
  -8   6   2      715.92      834.17     60.43 o
  -7   6   2      281.19      289.71     50.21 o
  -6   6   2      204.16      158.48     30.18 o
  -5   6   2      248.49      259.60     30.87 o
  -4   6   2      826.53      838.04     34.69 o
  -3   6   2     2842.60     2822.20     67.68 o
  -2   6   2     2854.44     2931.79     68.40 o
  -1   6   2     1032.89     1003.51     27.14 o
   0   6   2     1665.12     1681.88    108.01 o
   1   6   2      546.26      539.62     16.70 o
   2   6   2      365.12      341.13     25.63 o
   3   6   2     1280.47     1360.28     39.39 o
   4   6   2    14368.11    14557.20     83.32 o
   5   6   2     1274.40     1240.42     32.75 o
   6   6   2     1104.80     1086.61     38.81 o
   7   6   2     1957.27     1908.89     39.84 o
   8   6   2      473.39      475.66     36.39 o
   9   6   2      106.16      105.47     31.86 o
  10   6   2      130.14      131.09     29.02 o
  11   6   2      327.74      382.10     87.41 o
  12   6   2      324.50      290.13     88.72 o
  13   6   2       93.24      132.75    102.27 o
 -10   7   2      208.14      311.59     82.93 o
  -9   7   2      178.28      167.40     52.01 o
  -8   7   2      465.08      393.68     55.34 o
  -7   7   2      208.51      210.83     48.68 o
  -6   7   2      601.12      539.66     41.13 o
  -5   7   2      244.42      215.07     34.46 o
  -4   7   2     1001.58      956.37     19.58 o
  -3   7   2     1915.23     1898.22     38.16 o
  -2   7   2     3148.96     3108.98     38.50 o
  -1   7   2     3087.40     3072.34     93.32 o
   0   7   2       90.26      100.75     16.15 o
   1   7   2       44.63       47.57     14.07 o
   2   7   2        4.78       -5.69     28.21 o
   3   7   2      216.54      201.38     42.55 o
   4   7   2     1960.25     1944.33     63.52 o
   5   7   2     1106.29     1177.88     40.08 o
   6   7   2     2423.87     2347.16     73.94 o
   7   7   2      829.17      785.54     40.50 o
   8   7   2      323.53      353.05     52.70 o
   9   7   2       29.10       33.32     86.81 o
  10   7   2      221.07      207.48     35.16 o
  11   7   2      289.92      346.90    107.79 o
  12   7   2      319.18      378.81    107.25 o
  -9   8   2      324.22      359.16     62.47 o
  -8   8   2      244.27      267.43     55.64 o
  -7   8   2       12.15       19.48     46.85 o
  -6   8   2       38.15       32.78     37.47 o
  -5   8   2        5.76       17.22     41.14 o
  -4   8   2      338.24      348.78     20.24 o
  -3   8   2     1836.17     1813.99     46.52 o
  -2   8   2     1912.00     1889.72     37.85 o
  -1   8   2     1197.97     1230.06     71.59 o
   0   8   2      509.51      528.59     31.53 o
   1   8   2       18.73       23.22     14.91 o
   2   8   2      223.40      224.33     19.10 o
   3   8   2      213.32      229.09     35.00 o
   4   8   2     1501.22     1467.33     50.58 o
   5   8   2     2461.81     2357.26     53.41 o
   6   8   2       13.78       39.48     24.21 o
   7   8   2      380.14      355.33     32.62 o
   8   8   2       32.01       18.49     30.79 o
   9   8   2        7.70       27.32     45.59 o
  10   8   2      212.95      186.17     52.50 o
  11   8   2      427.78      419.58     94.46 o
  12   8   2      314.58      542.89    128.79 o
  -9   9   2      189.46      159.44     63.71 o
  -8   9   2      194.35      216.90     58.25 o
  -7   9   2       98.21       96.43     57.10 o
  -6   9   2        7.58       -5.65     55.38 o
  -5   9   2      408.02      412.85     51.18 o
  -4   9   2       37.97       76.18     19.84 o
  -3   9   2     1341.42     1351.52     39.23 o
  -2   9   2      899.11      852.40     74.21 o
  -1   9   2      528.46      499.02     37.38 o
   0   9   2       30.16        9.58     18.04 o
   1   9   2        0.27        1.10     16.96 o
   2   9   2       59.93       84.85     24.37 o
   3   9   2      416.59      492.18     41.01 o
   4   9   2     1654.90     1660.73     54.29 o
   5   9   2     4337.16     4142.65     72.00 o
   6   9   2      335.66      289.00     27.97 o
   7   9   2       33.05       32.16     26.01 o
   8   9   2       30.45       26.64     29.58 o
   9   9   2       43.59       53.30     37.27 o
  10   9   2      171.75      188.38     56.15 o
  11   9   2      394.26      423.46     64.38 o
  -8  10   2      104.16      123.38     55.38 o
  -7  10   2       88.46       79.06     57.35 o
  -6  10   2       28.78       40.68     50.62 o
  -5  10   2      254.38      242.31     88.82 o
  -4  10   2       30.30       68.82     79.56 o
  -3  10   2      808.11      773.79     51.38 o
  -2  10   2      591.24      592.85     37.92 o
  -1  10   2      279.77      273.89     27.99 o
   0  10   2        1.71       -0.74     19.82 o
   1  10   2       20.22       16.68     21.92 o
   2  10   2      194.03      228.08     24.04 o
   3  10   2      797.00      805.57     34.90 o
   4  10   2      416.42      436.92     54.66 o
   5  10   2     1063.74     1028.28     43.06 o
   6  10   2      167.25      166.55     30.53 o
   7  10   2        5.34       25.90     31.80 o
   8  10   2        6.20       40.00     39.91 o
   9  10   2       86.54      139.51     40.44 o
  10  10   2      269.34      374.02     64.54 o
  -7  11   2        0.61       29.54     58.55 o
  -6  11   2       64.24       18.96     62.23 o
  -5  11   2      115.77       87.90    109.02 o
  -4  11   2      168.43      161.23    101.10 o
  -3  11   2      356.75      341.28     38.25 o
  -2  11   2      317.58      304.49     32.15 o
  -1  11   2       86.81       95.94     27.40 o
   0  11   2        0.70        4.28     19.56 o
   1  11   2      168.74      172.98     21.71 o
   2  11   2      713.16      714.48     32.30 o
   3  11   2      184.40      199.51     26.82 o
   4  11   2      404.43      543.50     86.47 o
   5  11   2      371.85      377.16     57.39 o
   6  11   2      224.20      279.65     53.84 o
   7  11   2        0.49       13.59     49.80 o
   8  11   2        1.56       22.04     43.32 o
   9  11   2      125.26      173.87     62.03 o
  10  11   2      115.69      169.98     97.52 o
  -5  12   2      111.14       44.75     90.98 o
  -4  12   2      550.49      600.10    122.41 o
  -3  12   2       91.99      122.82    108.43 o
  -2  12   2      226.06      214.93    104.43 o
  -1  12   2       55.09       17.95    101.64 o
   0  12   2       42.46       16.30     79.74 o
   1  12   2      178.94      258.63     64.01 o
   2  12   2       54.70       75.28     56.43 o
   3  12   2      319.79      330.58     28.53 o
   4  12   2      286.66      303.14     58.59 o
   5  12   2      256.70      221.73     56.56 o
   6  12   2      157.91      187.41     56.88 o
   7  12   2      324.68      209.37     56.00 o
   8  12   2       23.34      -25.25     52.69 o
  -4  13   2      158.28      189.04    125.87 o
  -3  13   2      199.91      262.39    126.93 o
  -2  13   2      133.17      284.72    119.53 o
  -1  13   2        2.90      107.93     91.24 o
   0  13   2       35.20       72.69    111.64 o
   1  13   2       46.48       23.30     68.07 o
   2  13   2       69.07       76.27     63.98 o
   3  13   2      250.43      216.46     76.59 o
   4  13   2      179.10      145.86     55.75 o
   5  13   2      120.30      168.65     62.14 o
   6  13   2       16.92       15.22     58.34 o
   7  13   2       47.59       67.38     56.00 o
  -1  14   2        3.04      105.54    114.88 o
   0  14   2        1.56      110.99     93.37 o
   1  14   2       71.00      -65.08     92.42 o
   2  14   2       59.07       41.33     67.11 o
   3  14   2      198.15      214.28     68.13 o
   4  14   2       42.83       77.74     66.11 o
  -4 -13   3       63.49       26.66     71.54 o
  -3 -13   3       64.12      136.08     66.23 o
  -2 -13   3        0.36       -1.68     56.11 o
  -1 -13   3       32.60       44.83     54.37 o
   0 -13   3       52.31       21.68     54.00 o
   1 -13   3      253.21      277.23     61.36 o
   2 -13   3      164.59       99.23     53.61 o
   3 -13   3      157.48      180.86     55.97 o
   4 -13   3       64.01       24.27     55.59 o
  -6 -12   3      188.73      149.68     68.47 o
  -5 -12   3      231.89      227.14     68.41 o
  -4 -12   3       14.92      113.52    149.49 o
  -3 -12   3        5.25      -44.75     53.43 o
  -2 -12   3       14.26       37.63     70.90 o
  -1 -12   3       51.49       54.81     52.27 o
   0 -12   3      263.88      319.87     60.68 o
   1 -12   3      442.78      423.08     60.79 o
   2 -12   3      289.56      362.00     57.89 o
   3 -12   3      140.24      143.26     54.46 o
   4 -12   3      117.41       84.79     57.91 o
   5 -12   3       27.15        4.15     72.61 o
   6 -12   3       81.94      135.02     79.67 o
  -7 -11   3      164.09      203.18     62.94 o
  -6 -11   3      217.56      277.75     64.91 o
  -5 -11   3      378.33      428.97     72.87 o
  -4 -11   3        0.33       35.39     65.17 o
  -3 -11   3      164.89      187.82     61.14 o
  -2 -11   3       32.68       33.61     50.44 o
  -1 -11   3      218.46      196.13     52.04 o
   0 -11   3      428.26      443.72     47.81 o
   1 -11   3      591.27      590.84     47.53 o
   2 -11   3      267.75      193.78     54.00 o
   3 -11   3      331.72      333.76     56.17 o
   4 -11   3        3.62       -3.19     48.08 o
   5 -11   3        4.11        1.46     52.68 o
   6 -11   3      182.03      207.10     45.75 o
   7 -11   3      127.79      263.31     85.07 o
  -8 -10   3      114.03       46.18     62.17 o
  -7 -10   3      258.24      363.44     74.09 o
  -6 -10   3      483.13      544.84     73.45 o
  -5 -10   3      310.43      354.63     87.08 o
  -4 -10   3       47.53      100.37     58.42 o
  -3 -10   3       58.92       70.72     54.26 o
  -2 -10   3       38.04       50.39     53.36 o
  -1 -10   3      609.18      539.06     43.72 o
   0 -10   3      674.78      710.82     40.02 o
   1 -10   3      635.23      602.06     37.96 o
   2 -10   3      590.20      626.87     37.26 o
   3 -10   3       37.93       48.95     33.33 o
   4 -10   3        3.64       10.57     31.87 o
   5 -10   3        9.35      -20.29     50.44 o
   6 -10   3      163.52      157.26     42.73 o
   7 -10   3      489.76      447.11     47.12 o
   8 -10   3      160.58      264.54     87.02 o
   9 -10   3      112.07      134.23     93.34 o
  -9  -9   3       91.17      139.42    100.69 o
  -8  -9   3      181.49      288.43    103.41 o
  -7  -9   3      284.68      375.26     91.41 o
  -6  -9   3      293.15      349.68     66.32 o
  -5  -9   3      779.47      790.21     49.81 o
  -4  -9   3       80.90      130.40     41.91 o
  -3  -9   3      156.40      144.21     41.81 o
  -2  -9   3       14.87       29.24     32.34 o
  -1  -9   3      226.13      185.48     28.69 o
   0  -9   3     1317.98     1326.58     42.70 o
   1  -9   3      988.91     1000.23     39.36 o
   2  -9   3       97.06      104.49     30.33 o
   3  -9   3       75.50       76.73     31.86 o
   4  -9   3       60.53       62.57     31.52 o
   5  -9   3      161.80      151.62     31.46 o
   6  -9   3      242.35      268.51     32.21 o
   7  -9   3     1252.71     1269.04     92.75 o
   8  -9   3      356.73      427.35     44.10 o
   9  -9   3       79.32       49.17     79.82 o
  10  -9   3       51.74       51.75     97.69 o
 -10  -8   3       48.72      -51.12     89.03 o
  -9  -8   3      185.08      133.14     84.82 o
  -8  -8   3      275.51      334.90    107.00 o
  -7  -8   3      435.63      428.82     93.00 o
  -6  -8   3      338.88      271.75     51.65 o
  -5  -8   3      229.04      181.04     44.67 o
  -4  -8   3      116.16       79.35     35.36 o
  -3  -8   3      387.61      367.61     35.44 o
  -2  -8   3       45.90       49.77     30.21 o
  -1  -8   3      926.15      948.26     34.13 o
   0  -8   3      878.74      939.48     34.34 o
   1  -8   3      319.32      354.11     32.05 o
   2  -8   3      501.84      501.11     30.71 o
   3  -8   3       88.12       86.67     28.04 o
   4  -8   3       13.74       14.06     27.63 o
   5  -8   3      461.18      477.96     35.71 o
   6  -8   3      344.57      343.64     70.64 o
   7  -8   3     1210.55     1237.61     97.33 o
   8  -8   3      257.16      351.68     87.84 o
   9  -8   3      176.82      144.76     41.84 o
  10  -8   3      114.88      184.47     95.46 o
 -10  -7   3       39.62       19.73     85.84 o
  -9  -7   3      101.21       37.78     99.00 o
  -8  -7   3      608.75      865.25    105.74 o
  -7  -7   3      400.07      435.33     95.13 o
  -6  -7   3      440.01      448.80     55.29 o
  -5  -7   3      258.72      234.93     47.54 o
  -4  -7   3       74.98       62.81     40.69 o
  -3  -7   3      227.79      207.60     30.91 o
  -2  -7   3      343.67      322.10     30.70 o
  -1  -7   3     1782.76     1819.48     47.51 o
   0  -7   3     1142.72     1132.57     51.28 o
   1  -7   3      473.84      510.34     38.83 o
   2  -7   3      519.68      497.02     33.57 o
   3  -7   3       24.41       45.29     23.14 o
   4  -7   3      143.39      151.16     23.46 o
   5  -7   3      273.47      267.17     21.25 o
   6  -7   3     1002.76      930.46    128.91 o
   7  -7   3      533.25      563.45     78.12 o
   8  -7   3      838.82      904.86     95.08 o
   9  -7   3      242.71      172.43     81.51 o
  10  -7   3       62.17       44.64     43.18 o
  11  -7   3        0.38       68.20     94.62 o
 -11  -6   3        1.57        1.70    106.97 o
 -10  -6   3       46.70      145.47     86.59 o
  -9  -6   3      371.76      335.86    100.92 o
  -8  -6   3      461.43      497.68     88.17 o
  -7  -6   3      321.86      345.53     88.27 o
  -6  -6   3      729.83      711.27     32.21 o
  -5  -6   3      147.88      162.52     44.91 o
  -4  -6   3       12.42       44.17     28.97 o
  -3  -6   3      483.15      494.38     35.61 o
  -2  -6   3     1777.80     1804.64     45.10 o
  -1  -6   3      868.45      823.30     35.36 o
   0  -6   3     3685.64     3700.35    101.69 o
   1  -6   3     5423.82     5397.81    119.80 o
   2  -6   3      119.86      108.47     25.21 o
   3  -6   3        2.90       17.30     23.45 o
   4  -6   3        9.55       27.33     18.79 o
   5  -6   3     1161.40     1202.25     28.88 o
   6  -6   3        6.83       25.42     20.90 o
   7  -6   3      693.41      717.67     41.42 o
   8  -6   3     1862.66     1699.27    104.75 o
   9  -6   3        3.60       43.34     77.32 o
  10  -6   3        2.98       48.43     41.34 o
  11  -6   3        0.16       23.57     64.37 o
  12  -6   3      155.19      116.77     90.94 o
 -11  -5   3        1.38      -21.32     85.47 o
 -10  -5   3      200.23      190.71     90.45 o
  -9  -5   3      511.85      560.99     82.11 o
  -8  -5   3      648.46      737.91    100.47 o
  -7  -5   3      598.82      643.99     86.24 o
  -6  -5   3      258.17      270.69     14.77 o
  -5  -5   3       37.30       29.23     23.69 o
  -4  -5   3       53.02       88.00     26.84 o
  -3  -5   3      838.78      836.27     32.95 o
  -2  -5   3     2851.59     2888.83     56.73 o
  -1  -5   3     2470.65     2436.80    111.72 o
   0  -5   3     5002.78     4974.62     95.99 o
   1  -5   3     3500.26     3552.26     44.72 o
   2  -5   3     1874.86     1875.00     37.95 o
   3  -5   3       10.12       13.03     16.69 o
   4  -5   3      871.71      868.02     39.39 o
   5  -5   3      911.10      888.00     24.74 o
   6  -5   3     2474.34     2526.90     39.90 o
   7  -5   3     1112.34     1093.37     40.87 o
   8  -5   3      565.28      495.27     70.30 o
   9  -5   3       47.55       -0.35     65.12 o
  10  -5   3       11.26       26.23     41.64 o
  11  -5   3       85.40       85.58     45.70 o
  12  -5   3      204.30      271.65     54.92 o
 -11  -4   3       49.12       49.13     96.34 o
 -10  -4   3      307.55      342.97     93.05 o
  -9  -4   3      738.24      715.62    103.74 o
  -8  -4   3      995.86     1084.42    104.65 o
  -7  -4   3      531.57      472.16     74.60 o
  -6  -4   3      108.06       52.45     74.97 o
  -5  -4   3     1005.84     1009.46     35.45 o
  -4  -4   3      523.07      534.46     27.00 o
  -3  -4   3     2352.24     2253.97     43.25 o
  -2  -4   3     2318.63     2332.85     42.23 o
  -1  -4   3     6040.06     6239.13     59.09 o
   0  -4   3     4515.29     4347.63     61.55 o
   1  -4   3      589.55      602.99     23.38 o
   2  -4   3      586.97      558.85     22.49 o
   3  -4   3      618.48      643.61     20.36 o
   4  -4   3      330.06      349.82     15.51 o
   5  -4   3     3044.13     3107.31     33.25 o
   6  -4   3     4508.18     4515.50     59.66 o
   7  -4   3     2738.74     2849.73     38.29 o
   8  -4   3      189.70      258.81     41.83 o
   9  -4   3       21.94       11.00     77.31 o
  10  -4   3      112.62       74.14     53.28 o
  11  -4   3      285.87      283.00     49.34 o
  12  -4   3      291.86      269.97     56.06 o
  13  -4   3      430.97      463.12     80.24 o
 -11  -3   3       98.84      157.55    105.63 o
 -10  -3   3      437.70      544.82     96.24 o
  -9  -3   3      839.43     1005.45    104.22 o
  -8  -3   3      788.63      853.84     91.10 o
  -7  -3   3      520.59      351.32     82.26 o
  -6  -3   3      190.18      162.37     72.29 o
  -5  -3   3      311.52      379.85     54.49 o
  -4  -3   3      961.78     1053.33     36.33 o
  -3  -3   3     5238.73     5104.23    146.11 o
  -2  -3   3     3983.16     3952.95     56.52 o
  -1  -3   3     4110.68     4235.70     85.55 o
   0  -3   3     2495.56     2512.07     35.89 o
   1  -3   3      171.44      200.01     17.03 o
   2  -3   3       87.85       68.79     11.64 o
   3  -3   3     3885.36     4149.65     54.63 o
   4  -3   3     5233.23     5025.28     37.17 o
   5  -3   3     3650.65     3543.85     35.52 o
   6  -3   3     3078.67     3116.19     37.13 o
   7  -3   3     1512.20     1447.24     30.89 o
   8  -3   3     2056.39     2140.08     56.66 o
   9  -3   3       57.16       36.40     34.23 o
  10  -3   3      551.87      566.03     42.35 o
  11  -3   3      413.00      411.01     55.20 o
  12  -3   3      626.50      591.29     74.52 o
  13  -3   3      472.08      553.41     82.53 o
 -11  -2   3      218.53      246.21     85.16 o
 -10  -2   3      398.73      443.41     87.54 o
  -9  -2   3      617.79      581.14     83.40 o
  -8  -2   3     1170.20     1230.94     89.35 o
  -7  -2   3     1020.69      948.27     87.04 o
  -6  -2   3       88.97      110.14     52.09 o
  -5  -2   3       92.87       73.38     52.80 o
  -4  -2   3      916.62      839.06     43.48 o
  -3  -2   3     2962.75     3058.75     84.48 o
  -2  -2   3     5793.17     5881.48    100.28 o
  -1  -2   3     4395.58     4482.26     82.09 o
   0  -2   3     1452.87     1282.46     31.97 o
   1  -2   3       93.32      110.84     15.23 o
   2  -2   3      820.55      872.54     54.86 o
   3  -2   3     8932.30     8988.79    224.88 o
   4  -2   3    12768.44    13318.76    151.49 o
   5  -2   3     5093.17     5360.23     34.83 o
   6  -2   3     1358.34     1332.23     23.52 o
   7  -2   3      668.13      686.79     20.16 o
   8  -2   3      315.30      289.17     22.28 o
   9  -2   3      194.82      192.48     23.90 o
  10  -2   3      347.70      357.03     24.92 o
  11  -2   3      755.39      755.70     36.93 o
  12  -2   3      605.29      605.91     78.19 o
  13  -2   3      382.84      438.15     81.04 o
 -12  -1   3       37.41       40.31     91.13 o
 -11  -1   3       98.41      155.89    103.10 o
 -10  -1   3      209.13      236.60     78.41 o
  -9  -1   3     1159.93     1269.73    109.26 o
  -8  -1   3     1041.57     1148.90     96.50 o
  -7  -1   3        8.28       16.03     51.37 o
  -6  -1   3       36.40       72.26     56.22 o
  -5  -1   3     1682.01     1821.75     84.31 o
  -4  -1   3      240.54      207.72     16.02 o
  -3  -1   3     7345.33     7388.41    280.35 o
  -2  -1   3     4498.69     4551.51     87.02 o
  -1  -1   3     2447.89     2499.14     61.74 o
   0  -1   3     1237.08     1323.21     45.04 o
   1  -1   3       25.36       35.49     21.40 o
   2  -1   3     6685.10     6325.69     94.52 o
   3  -1   3     3261.59     3170.33     44.52 o
   4  -1   3     5865.60     5891.36     34.38 o
   5  -1   3    14906.70    15392.15    127.04 o
   6  -1   3      403.30      338.41     16.96 o
   7  -1   3      934.79      928.81     25.77 o
   8  -1   3       33.38       34.49     20.04 o
   9  -1   3     1237.22     1161.96     42.20 o
  10  -1   3      174.53      165.82     21.90 o
  11  -1   3      281.58      303.50     33.95 o
  12  -1   3      606.84      583.41     79.58 o
  13  -1   3      212.28      308.37     77.93 o
 -12   0   3      100.53      134.53    100.86 o
 -11   0   3      265.71      164.87     83.57 o
 -10   0   3      335.54      430.79     98.64 o
  -9   0   3     1040.64     1177.52    104.76 o
  -8   0   3      246.52      241.70     74.73 o
  -7   0   3       51.89       55.98     60.18 o
  -6   0   3      410.88      422.45     21.26 o
  -5   0   3      899.72      909.71     35.96 o
  -4   0   3      217.61      139.46     21.93 o
  -3   0   3    11889.09    12580.58    322.49 o
  -2   0   3     7619.49     7388.25    194.72 o
  -1   0   3       27.09       25.77     24.74 o
   2   0   3      111.43      111.14     22.89 o
   3   0   3      367.84      325.93     13.16 o
   4   0   3     4068.25     3859.62     40.59 o
   5   0   3     3314.01     3365.42     31.87 o
   6   0   3     1833.16     1965.44     30.49 o
   7   0   3      331.02      373.37     25.73 o
   8   0   3       73.39       56.96     29.65 o
   9   0   3      447.72      449.18     26.96 o
  10   0   3     1452.30     1485.52     42.59 o
  11   0   3      647.14      701.04     43.81 o
  12   0   3      179.13      281.16     77.69 o
  13   0   3      264.96      301.15     78.83 o
  14   0   3       24.60       50.37     88.39 o
 -11   1   3      615.62      629.74    101.13 o
 -10   1   3      675.00      719.53     95.38 o
  -9   1   3      243.17      240.36     82.32 o
  -8   1   3      235.94      222.62     56.80 o
  -7   1   3        1.17       -4.12     15.23 o
  -6   1   3       84.34       85.94     16.18 o
  -5   1   3     1812.76     1916.50     41.06 o
  -4   1   3     2864.65     2930.22     90.61 o
  -3   1   3     4804.78     4858.65     52.56 o
  -2   1   3     5711.70     5727.40     56.41 o
  -1   1   3     3026.96     2896.88     42.66 o
   0   1   3      290.79      262.18     43.09 o
   1   1   3      791.97      774.46     39.08 o
   2   1   3      378.20      303.54     26.91 o
   3   1   3      782.84      806.69     28.24 o
   4   1   3      408.80      418.31     14.60 o
   5   1   3     2637.14     2542.56     59.31 o
   6   1   3     1017.35      984.43     28.40 o
   7   1   3      317.47      392.17     31.66 o
   8   1   3       35.87       45.22     28.34 o
   9   1   3       41.48       41.74     29.45 o
  10   1   3     1083.23     1132.25     55.51 o
  11   1   3     1775.34     1791.16     75.49 o
  12   1   3      517.29      499.78     86.74 o
  13   1   3      107.90      170.92     84.21 o
  14   1   3       23.56      -39.82     81.11 o
 -11   2   3      344.22      437.39     95.05 o
 -10   2   3      494.07      709.94    102.18 o
  -9   2   3      623.16      647.92     80.62 o
  -8   2   3      153.31      172.08     22.14 o
  -7   2   3        9.51        2.58     17.12 o
  -6   2   3      385.93      358.22     24.57 o
  -5   2   3     1173.43     1176.89     39.87 o
  -4   2   3     4823.19     4980.95    141.73 o
  -3   2   3      241.10      181.24     15.88 o
  -2   2   3     8298.00     8461.40     59.53 o
  -1   2   3     2096.06     1934.82     42.59 o
   0   2   3      232.47      247.44     20.86 o
   1   2   3     1540.81     1491.16     33.02 o
   2   2   3      491.73      509.59     14.56 o
   3   2   3     1598.85     1570.03     27.76 o
   4   2   3     6165.05     6068.72     79.45 o
   5   2   3     2465.53     2572.26     57.05 o
   6   2   3      985.43     1020.50     46.26 o
   7   2   3      991.17      975.15     28.17 o
   8   2   3      245.56      249.84     22.80 o
   9   2   3      358.99      360.58     27.09 o
  10   2   3      845.92      859.19     37.98 o
  11   2   3      473.96      525.49     29.06 o
  12   2   3      904.91      857.99     41.46 o
  13   2   3      321.82      434.65     95.53 o
  14   2   3        8.41      182.70     93.00 o
 -11   3   3      217.10      275.63     83.20 o
 -10   3   3      324.52      400.08     92.86 o
  -9   3   3      103.71       87.32     82.73 o
  -8   3   3      556.00      517.74     33.30 o
  -7   3   3      125.77      137.94     27.23 o
  -6   3   3     1135.78     1103.65     34.73 o
  -5   3   3     1460.79     1474.95     45.87 o
  -4   3   3      703.46      719.41     31.21 o
  -3   3   3     3195.16     3071.37     46.94 o
  -2   3   3     5400.63     5491.72     78.97 o
  -1   3   3       44.47       46.04     16.18 o
   0   3   3      295.87      281.96     26.10 o
   1   3   3     1326.82     1288.78     31.75 o
   2   3   3     2029.43     2050.45     20.83 o
   3   3   3     5514.11     5472.30     65.74 o
   4   3   3     7051.10     7011.83     37.71 o
   5   3   3     3509.01     3440.74     37.76 o
   6   3   3     1128.94     1097.36     30.13 o
   7   3   3        0.20       16.21     20.66 o
   8   3   3      535.53      522.23     26.11 o
   9   3   3      378.60      384.33     27.34 o
  10   3   3     1142.50     1114.00     43.27 o
  11   3   3      752.17      784.55     40.62 o
  12   3   3      241.77      323.70     78.83 o
  13   3   3      158.91       84.11     90.91 o
  14   3   3       10.60       40.38     97.68 o
 -11   4   3      183.79      106.10     90.87 o
 -10   4   3      205.79      162.59     90.17 o
  -9   4   3      155.43      296.01     84.40 o
  -8   4   3        2.24       19.99     27.49 o
  -7   4   3      420.40      463.45     35.12 o
  -6   4   3      256.55      234.23     27.43 o
  -5   4   3     1004.72      981.79     34.44 o
  -4   4   3     3104.08     3117.33     53.08 o
  -3   4   3     1289.91     1227.58     40.94 o
  -2   4   3      450.97      419.19     16.61 o
  -1   4   3       42.11       38.34     15.31 o
   0   4   3      425.47      476.92     49.91 o
   1   4   3     2116.86     2135.77     39.29 o
   2   4   3    14113.01    14405.62    131.05 o
   3   4   3     5998.38     6072.85     54.71 o
   4   4   3     4509.77     4386.74     61.95 o
   5   4   3     4111.31     4076.18     35.39 o
   6   4   3     1035.05     1052.96     31.07 o
   7   4   3        0.30       -3.06     21.27 o
   8   4   3      948.48     1003.79     32.42 o
   9   4   3      547.91      583.90     42.03 o
  10   4   3     1119.91     1147.96     45.76 o
  11   4   3     1066.96     1163.03     45.75 o
  12   4   3      296.06      204.30     85.34 o
  13   4   3        4.88       76.24     95.94 o
 -10   5   3      162.48      142.25     78.85 o
  -9   5   3       76.32       78.60     50.02 o
  -8   5   3      158.21      134.41     33.29 o
  -7   5   3      627.56      634.25     41.01 o
  -6   5   3       95.77      104.73     28.42 o
  -5   5   3     2057.45     1992.97     45.05 o
  -4   5   3     1958.79     2003.03     43.85 o
  -3   5   3     1918.21     1955.72     62.45 o
  -2   5   3       86.13      101.08     14.36 o
  -1   5   3       37.87       46.65     14.69 o
   0   5   3     1638.93     1686.98     36.97 o
   1   5   3     5304.06     5177.32     75.27 o
   2   5   3     4107.22     4046.58    140.15 o
   3   5   3     2557.78     2599.05     48.01 o
   4   5   3     3166.39     3144.29     49.35 o
   5   5   3     2045.33     2084.29     52.64 o
   6   5   3       15.56        0.52     20.02 o
   7   5   3      153.32      183.34     36.86 o
   8   5   3     2336.03     2300.16     76.15 o
   9   5   3      313.72      328.66     37.55 o
  10   5   3     1345.46     1362.04     51.01 o
  11   5   3      511.60      512.20     38.62 o
  12   5   3      142.58      298.19     97.47 o
  13   5   3       39.52      110.96    102.55 o
 -10   6   3      111.69      204.92     90.14 o
  -9   6   3        0.25      -31.47     48.47 o
  -8   6   3        9.97       57.04     49.21 o
  -7   6   3      154.16      124.73     44.16 o
  -6   6   3     1737.95     1582.75     46.04 o
  -5   6   3      329.75      291.27     31.46 o
  -4   6   3     1258.67     1310.54     45.04 o
  -3   6   3      917.86      861.58     23.17 o
  -2   6   3      876.14      888.91     22.67 o
  -1   6   3      833.93      826.59     21.75 o
   0   6   3     3162.21     3191.63     67.98 o
   1   6   3     1544.32     1511.40     61.52 o
   2   6   3     2605.66     2594.94     68.60 o
   3   6   3      396.50      376.95     17.12 o
   4   6   3     2111.31     2203.44     54.02 o
   5   6   3      191.87      208.44     21.52 o
   6   6   3      119.49       93.51     22.25 o
   7   6   3     1196.41     1187.88     34.98 o
   8   6   3      767.79      860.87     60.70 o
   9   6   3     1012.15     1009.46    100.63 o
  10   6   3      438.27      342.88     83.32 o
  11   6   3      328.00      313.79     35.74 o
  12   6   3       71.62       46.52     99.74 o
  13   6   3        1.08      -70.03    102.86 o
  -9   7   3       19.16       35.27     51.27 o
  -8   7   3        6.60       17.75     49.23 o
  -7   7   3      450.88      494.20     59.51 o
  -6   7   3     1063.40      984.66     48.57 o
  -5   7   3       36.91       61.07     32.47 o
  -4   7   3     1441.11     1492.41     55.71 o
  -3   7   3      580.95      569.01     20.59 o
  -2   7   3        0.21        2.59     16.30 o
  -1   7   3      133.41      149.77     15.59 o
   0   7   3      576.05      594.13     54.77 o
   1   7   3      958.35     1006.50     41.01 o
   2   7   3      704.51      697.98     39.80 o
   3   7   3     1181.29     1228.99     34.69 o
   4   7   3      111.83      106.33     22.31 o
   5   7   3      440.92      449.49     32.00 o
   6   7   3      524.18      551.16     35.72 o
   7   7   3      437.50      389.53     35.66 o
   8   7   3      707.04      746.51     53.91 o
   9   7   3      783.58      664.59     94.30 o
  10   7   3      231.36      282.22     92.52 o
  11   7   3      250.66      205.09     92.36 o
  12   7   3       11.92       62.11    103.95 o
  -9   8   3       36.46       41.07     56.69 o
  -8   8   3       30.58       48.51     93.93 o
  -7   8   3      438.53      405.08     62.30 o
  -6   8   3      596.90      614.46     46.56 o
  -5   8   3        9.98       28.95     35.12 o
  -4   8   3      940.20      917.67     52.11 o
  -3   8   3      213.59      206.91     20.98 o
  -2   8   3       35.56       49.09     19.63 o
  -1   8   3      153.37      224.94     45.95 o
   0   8   3      123.45      109.36     39.53 o
   1   8   3      582.73      568.99     39.82 o
   2   8   3      913.36      892.34     33.42 o
   3   8   3      697.57      668.45     22.09 o
   4   8   3      133.91      137.84     24.21 o
   5   8   3      220.34      222.29     27.52 o
   6   8   3      240.06      213.16     28.80 o
   7   8   3      313.82      333.94     29.74 o
   8   8   3      386.61      398.54     28.34 o
   9   8   3      403.79      443.32     39.05 o
  10   8   3      135.03      132.08     47.27 o
  11   8   3      160.59      169.66     59.73 o
  12   8   3        3.42      -38.60    111.42 o
  -8   9   3       59.60       65.44     58.78 o
  -7   9   3      200.71      242.79     57.45 o
  -6   9   3      441.92      436.89     63.78 o
  -5   9   3      437.13      389.62     55.98 o
  -4   9   3       28.57       19.64     16.90 o
  -3   9   3      547.87      540.95     26.84 o
  -2   9   3        0.35       -3.15     30.06 o
  -1   9   3      206.47      131.71     81.97 o
   0   9   3      967.10      847.32     87.65 o
   1   9   3      284.70      286.36     53.28 o
   2   9   3      393.39      426.79     40.02 o
   3   9   3      117.67      123.39     12.46 o
   4   9   3        9.59       12.79     22.45 o
   5   9   3     1538.67     1412.62     42.24 o
   6   9   3     1119.65     1076.62     36.85 o
   7   9   3      188.41      210.52     26.94 o
   8   9   3      217.29      225.12     28.39 o
   9   9   3      266.18      289.03     48.17 o
  10   9   3      137.69      163.41     37.14 o
  11   9   3       10.78      -82.10    108.93 o
  -7  10   3      130.97      163.42     57.59 o
  -6  10   3      450.36      434.34     64.62 o
  -5  10   3      288.99      204.54    100.41 o
  -4  10   3       49.97      126.27    100.05 o
  -3  10   3      633.57      595.72     39.10 o
  -2  10   3       49.35       64.13     34.90 o
  -1  10   3      401.28      316.67     90.42 o
   0  10   3      694.74      612.37     88.64 o
   1  10   3     1031.77      989.56    101.04 o
   2  10   3      158.55      144.74     49.04 o
   3  10   3      137.95      138.01     12.09 o
   4  10   3      695.49      711.10     32.13 o
   5  10   3       54.54       38.74     26.72 o
   6  10   3      191.94      201.65     32.62 o
   7  10   3       44.94       56.64     31.43 o
   8  10   3      215.96      253.22     41.20 o
   9  10   3      219.53      215.39     43.01 o
  10  10   3       96.40       47.08     48.98 o
  11  10   3       33.71       -2.04    115.44 o
  -6  11   3      304.81      311.22     69.21 o
  -5  11   3      117.34      186.07    108.76 o
  -4  11   3       10.96       47.62    107.15 o
  -3  11   3      123.89      173.93     89.32 o
  -2  11   3       49.49       17.93     97.12 o
  -1  11   3      418.03      393.67     91.15 o
   0  11   3      450.68      372.43     93.43 o
   1  11   3      341.49      423.61    102.03 o
   2  11   3      459.05      421.63     56.57 o
   3  11   3      622.46      548.73     32.13 o
   4  11   3       33.67        2.77     19.57 o
   5  11   3        4.43      -15.84     48.15 o
   6  11   3      175.11      226.68     51.80 o
   7  11   3      327.24      324.20     52.26 o
   8  11   3       18.35       42.10     50.86 o
   9  11   3      149.14      191.88     44.77 o
  10  11   3      181.85      204.24     96.51 o
  -5  12   3      136.91      125.06    100.48 o
  -4  12   3       38.33        2.39    108.62 o
  -3  12   3       78.72       77.22    102.13 o
  -2  12   3       24.68        2.80     82.68 o
  -1  12   3      456.57      469.81     93.64 o
   0  12   3      383.06      373.74     96.34 o
   1  12   3      439.11      470.02    108.76 o
   2  12   3      322.29      408.04     68.09 o
   3  12   3      110.41      123.74     60.68 o
   4  12   3        5.10       11.44     49.73 o
   5  12   3        4.10       44.88     51.40 o
   6  12   3       62.81       69.58     52.81 o
   7  12   3     1416.01     1357.91     74.17 o
   8  12   3        4.06       -5.14     51.13 o
  -3  13   3       46.49      -62.87    117.89 o
  -2  13   3       11.68      -30.52    118.19 o
  -1  13   3      337.92      320.78    121.71 o
   0  13   3      338.91      361.08     95.15 o
   1  13   3      355.59      322.10    116.97 o
   2  13   3       37.60      -41.58    103.94 o
   3  13   3        0.10      -10.52     60.11 o
   4  13   3        0.57       33.01     60.23 o
   5  13   3       38.08       84.25     57.72 o
   6  13   3      160.46      139.76     60.46 o
   7  13   3      419.90      366.34     77.34 o
   0  14   3      261.49      351.96    124.30 o
   1  14   3       68.45       59.74    114.82 o
   2  14   3       24.39       36.07    114.23 o
   3  14   3        1.24      -14.12     64.25 o
   4  14   3       50.75       67.31     69.04 o
  -2 -13   4      221.58      208.66     64.46 o
  -1 -13   4      279.07      227.99     59.40 o
   0 -13   4       37.99      101.90     60.69 o
   1 -13   4      178.71       65.11     57.38 o
   2 -13   4        2.21       21.14     55.47 o
   3 -13   4       16.39       24.44     55.66 o
  -5 -12   4        7.51      -63.92     64.36 o
  -4 -12   4       93.72      114.12     69.17 o
  -3 -12   4      204.39      212.18     51.07 o
  -2 -12   4      350.01      421.88     90.90 o
  -1 -12   4      394.69      429.55     61.37 o
   0 -12   4       58.87       75.66     55.00 o
   1 -12   4      248.65      214.38     77.13 o
   2 -12   4       60.23       21.20     55.33 o
   3 -12   4      101.32      137.41     55.59 o
   4 -12   4       61.37       91.61     60.14 o
   5 -12   4      153.35      194.09     62.30 o
   6 -12   4      147.05      154.76     83.57 o
  -6 -11   4        0.13       27.90     70.92 o
  -5 -11   4       22.28       45.70     64.94 o
  -4 -11   4      318.73      378.35     65.96 o
  -3 -11   4      209.28      288.15     64.71 o
  -2 -11   4      421.06      408.96     58.72 o
  -1 -11   4      250.57      240.26     58.65 o
   0 -11   4      249.66      237.33     58.95 o
   1 -11   4       13.03       26.84     51.13 o
   2 -11   4       35.54       42.58     51.84 o
   3 -11   4      157.62      138.71     53.96 o
   4 -11   4      289.86      323.03     60.86 o
   5 -11   4      246.44      236.26     62.97 o
   6 -11   4      335.22      442.08     77.02 o
   7 -11   4       82.60      148.29     85.58 o
  -7 -10   4       16.43       41.21     67.80 o
  -6 -10   4        5.06       -3.67     59.50 o
  -5 -10   4       84.85       67.49     57.53 o
  -4 -10   4      600.69      609.02     79.38 o
  -3 -10   4      203.72      366.96     71.65 o
  -2 -10   4      254.73      305.26     57.58 o
  -1 -10   4      427.78      405.03     63.15 o
   0 -10   4       81.84      107.28     35.55 o
   1 -10   4       31.37       37.72     31.26 o
   2 -10   4       91.05       97.68     32.83 o
   3 -10   4      338.77      331.91     37.66 o
   4 -10   4      542.44      528.88     57.66 o
   5 -10   4      715.53      688.92     64.88 o
   6 -10   4      434.49      425.38     52.31 o
   7 -10   4      181.66      180.97     46.34 o
   8 -10   4       30.49      -17.94     79.69 o
   9 -10   4       19.06       45.93     84.19 o
  -8  -9   4       60.22       11.93     75.13 o
  -7  -9   4        9.60      -49.97     92.77 o
  -6  -9   4       46.49       10.29     80.10 o
  -5  -9   4       75.25       32.63     56.38 o
  -4  -9   4      415.96      396.87     47.13 o
  -3  -9   4      630.34      573.21     47.56 o
  -2  -9   4      246.56      322.32     54.66 o
  -1  -9   4      139.42      120.62     33.48 o
   0  -9   4       79.15       76.73     32.15 o
   1  -9   4       28.14       37.70     30.28 o
   2  -9   4      251.67      277.38     33.89 o
   3  -9   4     1318.83     1352.15     62.30 o
   4  -9   4      659.72      698.13     39.39 o
   5  -9   4      504.00      521.50     34.24 o
   6  -9   4      479.60      462.96     29.42 o
   7  -9   4      194.71      182.06     27.13 o
   8  -9   4        4.28        6.42     38.75 o
   9  -9   4       21.78      -28.06     81.56 o
  10  -9   4       87.24        1.78     86.71 o
  -9  -8   4      208.18      325.60    113.62 o
  -8  -8   4      114.80      199.32    109.36 o
  -7  -8   4        3.66       16.26     72.52 o
  -6  -8   4       55.13       84.90     72.84 o
  -5  -8   4      328.52      408.00     48.02 o
  -4  -8   4      536.08      578.68     49.85 o
  -3  -8   4     1220.72     1108.66     94.28 o
  -2  -8   4       39.90       21.34     28.87 o
  -1  -8   4      894.85      850.57     38.15 o
   0  -8   4        7.91       22.62     23.64 o
   1  -8   4       12.21       22.20     29.60 o
   2  -8   4      961.59      953.20     40.10 o
   3  -8   4     1596.77     1528.02     59.04 o
   4  -8   4      824.29      788.24     35.56 o
   5  -8   4      868.39      851.61     36.02 o
   6  -8   4      231.24      226.05     19.39 o
   7  -8   4      153.50      146.68     20.17 o
   8  -8   4       42.95       28.15     24.28 o
   9  -8   4      100.19       73.11     40.02 o
  10  -8   4      297.60      306.54    103.51 o
  -9  -7   4       87.19      112.64     87.59 o
  -8  -7   4      118.08      206.22     86.79 o
  -7  -7   4        1.95       24.99     81.71 o
  -6  -7   4       63.48       84.64     31.23 o
  -5  -7   4      373.29      369.56     41.11 o
  -4  -7   4     1284.43     1290.39     55.34 o
  -3  -7   4     1492.73     1646.17     49.32 o
  -2  -7   4      459.99      480.38     33.88 o
  -1  -7   4      650.85      642.89     37.35 o
   0  -7   4      417.34      360.08     33.75 o
   1  -7   4      584.98      581.13     30.88 o
   2  -7   4     1000.56     1018.06     39.30 o
   3  -7   4     1009.26     1021.76     32.62 o
   4  -7   4     1061.00      982.83     34.36 o
   5  -7   4      552.21      523.94     21.87 o
   6  -7   4      170.27      191.40     17.41 o
   7  -7   4       42.67       54.93     22.23 o
   8  -7   4      258.77      245.67     27.51 o
   9  -7   4      881.83      929.03     55.68 o
  10  -7   4      315.48      371.68     99.12 o
  11  -7   4      251.19      201.82     95.58 o
 -10  -6   4      365.29      496.29    121.65 o
  -9  -6   4      153.44      160.79     99.69 o
  -8  -6   4        0.93       68.26     90.65 o
  -7  -6   4       22.45       70.61     77.27 o
  -6  -6   4      261.94      272.92     25.71 o
  -5  -6   4      507.11      506.47     39.44 o
  -4  -6   4     1100.17     1048.13     40.82 o
  -3  -6   4     4163.47     4245.76     65.09 o
  -2  -6   4     1224.48     1264.07     42.03 o
  -1  -6   4       45.65       56.24     27.89 o
   0  -6   4       27.75       32.08     25.18 o
   1  -6   4       74.13       84.70     20.93 o
   2  -6   4     1309.28     1249.82     45.70 o
   3  -6   4     2026.11     2037.02     33.97 o
   4  -6   4     1130.45     1144.20     28.31 o
   5  -6   4      662.60      658.36     18.01 o
   6  -6   4      331.55      296.50     22.30 o
   7  -6   4       54.95       89.93     24.87 o
   8  -6   4      293.33      307.23     31.50 o
   9  -6   4     1138.46     1151.55    102.69 o
  10  -6   4      499.79      573.96     88.65 o
  11  -6   4      307.42      328.76    105.21 o
  12  -6   4      209.70      200.13    105.02 o
 -10  -5   4      373.29      511.43    115.02 o
  -9  -5   4      143.83      152.19    101.52 o
  -8  -5   4        0.06      -28.66     90.21 o
  -7  -5   4      172.26      188.20     71.50 o
  -6  -5   4      404.93      371.85     11.11 o
  -5  -5   4     1828.71     1807.78    107.87 o
  -4  -5   4     2312.30     2266.32     47.81 o
  -3  -5   4     1271.66     1243.62     45.77 o
  -2  -5   4     1850.97     1889.93     44.81 o
  -1  -5   4      497.75      497.41     30.70 o
   0  -5   4      118.11      185.87     31.16 o
   1  -5   4     1667.71     1659.77     33.90 o
   2  -5   4     2073.58     2090.55     72.78 o
   3  -5   4     2331.86     2355.65     45.30 o
   4  -5   4     1826.59     1765.95     51.97 o
   5  -5   4      591.26      580.64     19.44 o
   6  -5   4        5.37       17.33     15.59 o
   7  -5   4      252.55      230.28     37.16 o
   8  -5   4       69.13       61.49     28.41 o
   9  -5   4     1360.10     1378.49    102.42 o
  10  -5   4      578.91      658.06     99.68 o
  11  -5   4      523.13      572.56     53.72 o
  12  -5   4      283.50      351.99    109.77 o
 -11  -4   4      155.35      179.05     89.04 o
 -10  -4   4      290.08      452.63    112.02 o
  -9  -4   4        4.35        0.32     77.89 o
  -8  -4   4       17.36       36.24     68.45 o
  -7  -4   4       37.42       18.86     65.24 o
  -6  -4   4     2384.42     2547.80    119.19 o
  -5  -4   4     2734.74     2673.93     65.63 o
  -4  -4   4     1160.74     1211.17     76.78 o
  -3  -4   4     1950.62     1879.39     91.47 o
  -2  -4   4        1.31       23.08     26.56 o
  -1  -4   4      211.14      236.53     25.86 o
   0  -4   4      314.09      297.42     23.21 o
   1  -4   4     3801.53     3867.80     72.56 o
   2  -4   4     9605.65     9543.89    198.94 o
   3  -4   4     2977.23     2930.52     51.38 o
   4  -4   4     2693.34     2769.76     47.03 o
   5  -4   4      217.17      199.98     14.19 o
   6  -4   4       34.22       37.14     16.69 o
   7  -4   4        3.08       -1.03     20.47 o
   8  -4   4      480.13      562.45     36.84 o
   9  -4   4      903.50      907.54     83.75 o
  10  -4   4     1147.44     1085.27    101.02 o
  11  -4   4      264.69      256.73     49.36 o
  12  -4   4      159.88      174.90     49.86 o
  13  -4   4       18.05       12.05     98.30 o
 -11  -3   4      179.69      174.47    110.30 o
 -10  -3   4       51.63        7.92     99.46 o
  -9  -3   4        3.09       30.63     77.03 o
  -8  -3   4       33.65      -23.22     80.20 o
  -7  -3   4     1363.36     1336.31    100.37 o
  -6  -3   4     1692.33     1658.66    105.55 o
  -5  -3   4      610.28      602.21     13.42 o
  -4  -3   4     1764.35     1807.59     37.19 o
  -3  -3   4      568.80      564.95     29.66 o
  -2  -3   4       59.52       27.51     38.24 o
  -1  -3   4     1694.47     1687.62     45.23 o
   0  -3   4     5304.17     5384.31     59.98 o
   1  -3   4     3832.14     3710.04     41.47 o
   2  -3   4     5673.91     5732.63     60.22 o
   3  -3   4    11476.00    12001.08    563.19 o
   4  -3   4      421.90      427.61     30.34 o
   5  -3   4      148.10      159.52     11.22 o
   6  -3   4      175.85      181.11     20.88 o
   7  -3   4     1325.65     1397.59     33.79 o
   8  -3   4      500.27      554.67     29.66 o
   9  -3   4      795.84      856.91     47.45 o
  10  -3   4     1741.07     1601.01    117.27 o
  11  -3   4       29.91       21.02     44.76 o
  12  -3   4       26.51       96.67     51.83 o
  13  -3   4       46.36      101.40     55.39 o
 -11  -2   4      113.07       48.55     90.25 o
 -10  -2   4        2.92       18.29     89.46 o
  -9  -2   4        3.28      -53.93     88.61 o
  -8  -2   4      650.14      526.82     93.76 o
  -7  -2   4     1563.18     1679.81    108.80 o
  -6  -2   4      428.08      443.21     70.92 o
  -5  -2   4     1449.57     1324.19    101.49 o
  -4  -2   4     1331.97     1250.94     31.10 o
  -3  -2   4       86.68       75.64     38.93 o
  -2  -2   4       58.98       62.36     31.99 o
  -1  -2   4     1286.71     1307.44     41.45 o
   0  -2   4    10044.53    10095.36    102.86 o
   1  -2   4      632.25      590.40     22.83 o
   2  -2   4     6140.97     6121.62     43.03 o
   3  -2   4     3219.00     3074.00    113.98 o
   4  -2   4     2911.92     3145.97     52.89 o
   5  -2   4      918.86      909.95     21.36 o
   6  -2   4      345.34      366.59     16.43 o
   7  -2   4     1311.50     1303.12     36.21 o
   8  -2   4     1945.03     1913.33     40.74 o
   9  -2   4      962.78      985.00     31.65 o
  10  -2   4      869.25      908.58     32.37 o
  11  -2   4      108.03       79.78     29.19 o
  12  -2   4       40.14       45.67     53.09 o
  13  -2   4       17.79       50.51     65.63 o
 -11  -1   4       37.55       40.00    103.59 o
 -10  -1   4        9.02      -20.33     75.10 o
  -9  -1   4      146.26      165.05     90.08 o
  -8  -1   4      422.26      395.05     72.96 o
  -7  -1   4      206.85      218.15     73.01 o
  -6  -1   4     1305.75     1252.08     82.65 o
  -5  -1   4     1477.89     1425.53     97.01 o
  -4  -1   4      175.45      148.58     21.75 o
  -3  -1   4      880.12      864.71     30.26 o
  -2  -1   4      254.24      277.76     27.44 o
  -1  -1   4     4177.74     4357.13     84.42 o
   0  -1   4       30.51       54.20     25.06 o
   1  -1   4     4861.35     4688.44     65.18 o
   2  -1   4     3591.40     3417.10     45.27 o
   3  -1   4      350.98      329.01     16.03 o
   4  -1   4       10.33       10.81     12.16 o
   5  -1   4      175.93      214.64     14.37 o
   6  -1   4      306.30      308.21     17.58 o
   7  -1   4     1439.80     1443.45     27.51 o
   8  -1   4     1769.26     1829.25     32.79 o
   9  -1   4     2064.35     2087.73     38.10 o
  10  -1   4      642.04      545.22     33.19 o
  11  -1   4      310.32      266.56     25.27 o
  12  -1   4       33.15       90.09     50.42 o
  13  -1   4       70.94       84.65     71.63 o
  14  -1   4      162.36      181.84     80.44 o
 -11   0   4       95.36      104.05     98.95 o
 -10   0   4        2.10        0.22     93.78 o
  -9   0   4       50.55       60.44     81.73 o
  -8   0   4       71.09       98.68     74.08 o
  -7   0   4      934.46      944.20     87.36 o
  -6   0   4     1728.42     1695.52     38.34 o
  -5   0   4      569.35      534.97     36.66 o
  -4   0   4      151.88      133.20     25.06 o
  -3   0   4     1464.27     1533.86     87.98 o
  -2   0   4      146.82      205.47     25.30 o
  -1   0   4      194.68      196.59     36.52 o
   2   0   4     2051.24     1971.87     60.97 o
   3   0   4      455.42      442.30     19.36 o
   4   0   4      161.69      162.26     16.70 o
   5   0   4     3531.20     3701.16     36.34 o
   6   0   4     1427.21     1417.72     32.25 o
   7   0   4      794.89      756.58     23.37 o
   8   0   4     2205.80     2234.75     37.62 o
   9   0   4      769.10      820.62     31.76 o
  10   0   4     1736.07     1602.16     86.37 o
  11   0   4      289.91      266.70     30.06 o
  12   0   4      130.21       98.77     69.54 o
  13   0   4       77.41      102.27     74.02 o
  14   0   4      164.88       83.89     78.45 o
 -11   1   4       32.11       60.08     86.17 o
 -10   1   4      100.66      118.89     72.64 o
  -9   1   4        0.30        8.11     70.82 o
  -8   1   4      229.42      199.50     80.89 o
  -7   1   4      911.00      865.23     38.03 o
  -6   1   4     1276.04     1268.90     29.20 o
  -5   1   4      701.42      716.89     28.20 o
  -4   1   4       45.83       26.98     20.73 o
  -3   1   4       51.90       54.36     21.06 o
  -2   1   4       86.56       68.95     23.51 o
  -1   1   4     1036.58      967.45     34.30 o
   1   1   4     3869.02     3592.88     77.68 o
   2   1   4      827.67      734.54     50.38 o
   3   1   4     2963.25     2928.21     26.16 o
   4   1   4      111.92       94.65     24.39 o
   5   1   4     1120.02     1110.86     21.32 o
   6   1   4     3353.60     3449.09     42.57 o
   7   1   4     3191.07     3182.59     50.82 o
   8   1   4     1238.03     1208.03     37.89 o
   9   1   4      866.70      856.00     38.51 o
  10   1   4      190.95      171.99     30.75 o
  11   1   4      246.94      231.22     40.87 o
  12   1   4       27.29       47.91     70.62 o
  13   1   4      122.58      142.62     78.49 o
  14   1   4      277.45      310.50     89.60 o
 -11   2   4        8.87      111.19     90.33 o
 -10   2   4        6.50       -7.35     75.40 o
  -9   2   4       29.92       55.15     82.04 o
  -8   2   4      190.35      208.80     17.49 o
  -7   2   4      944.48      916.88     32.62 o
  -6   2   4     1130.03     1155.79     32.19 o
  -5   2   4      771.58      735.80     30.70 o
  -4   2   4      196.01      189.53     18.49 o
  -3   2   4        0.05       -4.94     16.85 o
  -2   2   4        5.85        5.34     18.83 o
  -1   2   4     6721.70     6562.26     83.49 o
   0   2   4     3386.03     3408.66     51.49 o
   1   2   4     1150.67     1088.13     28.70 o
   2   2   4     8483.54     8409.57     71.01 o
   3   2   4      915.89      934.14     24.82 o
   4   2   4      475.83      483.61     24.85 o
   5   2   4        3.25       10.38     18.05 o
   6   2   4     1246.49     1234.58     26.23 o
   7   2   4     5529.30     5653.65    105.77 o
   8   2   4     1172.26     1177.90     38.69 o
   9   2   4      999.10      994.93     40.05 o
  10   2   4      382.05      344.57     56.61 o
  11   2   4      172.27      163.68     71.60 o
  12   2   4       13.00       81.84     77.45 o
  13   2   4      152.13      127.63     76.99 o
  14   2   4      153.03      143.18     89.68 o
 -11   3   4        6.61       18.78     93.34 o
 -10   3   4       40.71       -5.80     77.54 o
  -9   3   4      246.33      158.56     74.93 o
  -8   3   4      215.01      229.82     28.42 o
  -7   3   4      839.16      917.81     36.44 o
  -6   3   4      877.70      950.79     34.24 o
  -5   3   4      645.68      669.83     30.02 o
  -4   3   4       33.78       14.01     12.24 o
  -3   3   4      455.61      477.52     20.74 o
  -2   3   4        4.89       28.25     18.67 o
  -1   3   4     8317.87     8689.55     78.33 o
   0   3   4     6513.70     6499.32     87.01 o
   1   3   4     3834.69     3785.81     35.50 o
   2   3   4     1792.33     1795.33     33.08 o
   3   3   4      256.95      259.45     13.53 o
   4   3   4      141.24      148.05     19.89 o
   5   3   4       37.93       41.77     19.24 o
   6   3   4     1478.34     1499.96     35.72 o
   7   3   4     1222.51     1259.75     37.02 o
   8   3   4     1168.62     1163.87     35.71 o
   9   3   4      902.65      952.55     45.78 o
  10   3   4       17.79       15.18     66.78 o
  11   3   4        4.77       38.61     65.93 o
  12   3   4      467.21      659.47     96.42 o
  13   3   4      278.94      237.10     88.39 o
  14   3   4       77.89       81.31     89.11 o
 -10   4   4       49.96       17.76     82.81 o
  -9   4   4      387.87      369.81     50.15 o
  -8   4   4      818.68      785.09     39.45 o
  -7   4   4      872.51      938.73     42.27 o
  -6   4   4      954.97      960.88     37.36 o
  -5   4   4      362.06      365.63     28.70 o
  -4   4   4        0.11      -15.09     28.61 o
  -3   4   4      469.58      475.18     30.97 o
  -2   4   4      686.89      722.41     31.95 o
  -1   4   4     2014.12     1967.54     31.94 o
   0   4   4     7752.82     7735.25     83.71 o
   1   4   4     2590.38     2562.27     26.00 o
   2   4   4      179.15      183.52     14.18 o
   3   4   4       32.34       33.59     12.10 o
   4   4   4       26.70       16.17     15.68 o
   5   4   4      794.69      760.13     18.79 o
   6   4   4     1084.44     1065.05     23.04 o
   7   4   4     1976.80     1950.94     49.67 o
   8   4   4      869.96      849.47     39.40 o
   9   4   4       25.34       75.89     66.24 o
  10   4   4      271.71      308.85     69.21 o
  11   4   4        0.37       21.97     66.99 o
  12   4   4       97.64       89.96     85.85 o
  13   4   4      513.07      586.19    104.91 o
  14   4   4      341.20      292.00     98.50 o
 -10   5   4      148.67      175.68     93.96 o
  -9   5   4      203.73      204.35     53.93 o
  -8   5   4      569.88      618.85     55.83 o
  -7   5   4      987.94      940.24     45.40 o
  -6   5   4      885.95      878.31     37.64 o
  -5   5   4      106.28      108.04     29.98 o
  -4   5   4       15.18       22.78     27.49 o
  -3   5   4      256.17      243.56     30.39 o
  -2   5   4     1448.64     1480.26     27.84 o
  -1   5   4      645.90      566.28     21.51 o
   0   5   4     3955.81     3952.22     52.78 o
   1   5   4      416.79      412.30     28.56 o
   2   5   4      881.24      906.99     32.24 o
   3   5   4        5.86       10.35     12.55 o
   4   5   4      355.65      356.12     17.75 o
   5   5   4      741.19      737.25     21.96 o
   6   5   4     1758.99     1743.30     31.68 o
   7   5   4     1437.36     1429.68     31.45 o
   8   5   4      424.48      399.90     29.83 o
   9   5   4       10.69       15.79     66.28 o
  10   5   4      131.20      128.28     78.72 o
  11   5   4       22.29       -2.65     74.74 o
  12   5   4      262.21      261.17     98.37 o
  13   5   4      133.13      123.89     93.40 o
  -9   6   4      212.45      127.71     54.80 o
  -8   6   4      371.86      412.91     69.29 o
  -7   6   4      216.93      276.02     54.81 o
  -6   6   4      933.95      883.56     48.30 o
  -5   6   4       75.74       90.53     30.16 o
  -4   6   4      173.19      123.42     29.68 o
  -3   6   4      360.94      400.13     30.20 o
  -2   6   4      557.66      587.37     20.54 o
  -1   6   4      564.63      556.42     18.94 o
   0   6   4     3031.90     3164.87     51.63 o
   1   6   4      685.14      687.18     32.69 o
   2   6   4       23.81       17.03     22.52 o
   3   6   4      143.87      176.10     11.85 o
   4   6   4      419.03      410.85     19.28 o
   5   6   4     1320.74     1366.21     45.82 o
   6   6   4     1405.49     1448.55     29.54 o
   7   6   4      671.33      690.11     52.98 o
   8   6   4     1377.86     1354.49     40.97 o
   9   6   4      157.80      157.27     35.29 o
  10   6   4        7.40      -14.86     82.91 o
  11   6   4       53.00      109.39     86.21 o
  12   6   4      253.10      241.00    101.13 o
  13   6   4      300.67      363.73     95.40 o
  -9   7   4      170.82      165.49     58.06 o
  -8   7   4      288.38      336.07     61.28 o
  -7   7   4      219.87      242.08     57.94 o
  -6   7   4      100.96      113.92     38.08 o
  -5   7   4       23.84       53.40     35.31 o
  -4   7   4       12.01       20.04     37.65 o
  -3   7   4      394.89      359.57     41.30 o
  -2   7   4     1054.80     1025.43     32.34 o
  -1   7   4      797.78      739.61     30.71 o
   0   7   4     1567.21     1562.51     42.95 o
   1   7   4     1218.15     1236.54     42.62 o
   2   7   4       10.57       31.15     26.37 o
   3   7   4       17.23        9.91     22.88 o
   4   7   4      996.43     1025.52     24.83 o
   5   7   4      508.06      479.05     23.26 o
   6   7   4      511.41      474.57     26.92 o
   7   7   4     2370.14     2375.49     44.20 o
   8   7   4      695.08      654.95     31.96 o
   9   7   4       47.26      -13.88     43.76 o
  10   7   4       65.52       41.59     47.26 o
  11   7   4        1.60       -2.07     41.45 o
  12   7   4      252.39      293.12    104.77 o
  13   7   4      227.17      237.06    105.17 o
  -8   8   4      212.06      182.23    107.71 o
  -7   8   4      238.32      292.31     62.09 o
  -6   8   4        0.16       -7.64     48.25 o
  -5   8   4       65.43       55.70     35.78 o
  -4   8   4       59.58       30.86     39.37 o
  -3   8   4      696.76      722.12     24.36 o
  -2   8   4     1149.03     1126.71     29.34 o
  -1   8   4     2325.59     2384.35     95.72 o
   0   8   4      390.59      394.02     35.25 o
   1   8   4      700.48      697.48     39.32 o
   2   8   4        0.09       -6.83     34.17 o
   3   8   4      163.03      120.42     32.87 o
   4   8   4      376.29      359.16     21.05 o
   5   8   4      378.00      364.37     27.70 o
   6   8   4     2484.99     2529.98     55.04 o
   7   8   4     1281.33     1243.04     40.99 o
   8   8   4      177.84      176.41     30.18 o
   9   8   4       37.55        6.32     47.50 o
  10   8   4      133.20       66.66     48.29 o
  11   8   4        1.36      -10.12     43.53 o
  12   8   4      198.58      182.81     97.39 o
  -8   9   4      168.57      200.00     84.09 o
  -7   9   4       37.98       26.65     53.20 o
  -6   9   4       40.44        2.82     57.67 o
  -5   9   4        0.29        9.10     50.62 o
  -4   9   4      795.19      885.37    100.00 o
  -3   9   4      450.54      462.09     25.99 o
  -2   9   4     1122.79     1143.14     47.30 o
  -1   9   4     1061.06     1079.78     50.78 o
   0   9   4     1077.08      940.21     52.56 o
   1   9   4      219.34      215.25     37.54 o
   2   9   4      108.24      164.09     48.95 o
   3   9   4      112.28      117.09     34.54 o
   4   9   4      557.25      533.59     20.36 o
   5   9   4     1144.09     1119.72     47.56 o
   6   9   4     1147.42     1075.21     76.93 o
   7   9   4      292.43      356.25     49.95 o
   8   9   4      137.83      162.42     28.55 o
   9   9   4        1.86       26.75     35.59 o
  10   9   4       94.81       83.34     37.18 o
  11   9   4      147.56      178.87     93.67 o
  -7  10   4       98.47       73.14     57.21 o
  -6  10   4        7.07       23.90     64.05 o
  -5  10   4      120.70       99.96     52.58 o
  -4  10   4      535.50      392.75    108.17 o
  -3  10   4      137.49      143.91     96.57 o
  -2  10   4     1062.04     1050.46     91.56 o
  -1  10   4      591.10      533.11     47.87 o
   0  10   4      214.97      247.62     45.01 o
   1  10   4       50.17      114.59     72.13 o
   2  10   4       63.77       75.58     82.15 o
   3  10   4      594.85      647.47     43.71 o
   4  10   4     1372.93     1475.02     69.02 o
   5  10   4      956.27      917.41     73.77 o
   6  10   4      359.94      381.24     47.40 o
   7  10   4      112.04      146.39     42.78 o
   8  10   4       69.60       45.96     41.62 o
   9  10   4       38.20       47.79     39.66 o
  10  10   4      112.36      197.12     57.95 o
  11  10   4      391.65      389.59     99.16 o
  -6  11   4        3.16      -12.85     59.10 o
  -5  11   4      197.99      242.03     66.38 o
  -4  11   4      301.25      296.26    104.70 o
  -3  11   4       32.50       26.16     88.16 o
  -2  11   4      515.56      438.07    100.77 o
  -1  11   4      345.74      285.92     44.04 o
   0  11   4       30.14       69.32     42.22 o
   1  11   4       79.39       22.75     88.49 o
   2  11   4       96.91      188.25     80.71 o
   3  11   4      818.94      839.60     62.29 o
   4  11   4      484.96      538.08     53.74 o
   5  11   4      424.89      392.90     67.02 o
   6  11   4      386.77      446.29     58.54 o
   7  11   4      123.66      173.88     49.52 o
   8  11   4       41.28       54.43     47.67 o
   9  11   4       85.66      103.17     46.55 o
  -4  12   4      205.78      129.54     85.36 o
  -3  12   4      309.12      358.75    121.18 o
  -2  12   4        1.39      -62.52     86.80 o
  -1  12   4      243.30      204.28    107.42 o
   0  12   4        0.71      -52.11     97.56 o
   1  12   4       96.65      140.17     82.01 o
   2  12   4      622.77      546.24    108.90 o
   3  12   4      246.68      219.79    101.38 o
   4  12   4      208.79      192.68     57.42 o
   5  12   4      204.47      189.88     55.81 o
   6  12   4       70.47       76.48     53.74 o
   7  12   4      243.84      194.95     54.54 o
   8  12   4      204.20      180.20     53.57 o
   9  12   4      125.17      178.51     85.73 o
  -2  13   4        8.33       67.45    116.30 o
  -1  13   4      182.51      202.10    121.21 o
   0  13   4       20.11       70.68    101.43 o
   1  13   4      117.98       89.60    106.93 o
   2  13   4      127.00      106.08     81.17 o
   3  13   4      265.65      313.84     91.60 o
   4  13   4      111.10       60.99     57.23 o
   5  13   4       59.76       84.71     55.73 o
   6  13   4       32.68        6.97     57.15 o
   7  13   4        0.34       56.18     55.78 o
   1  14   4       70.58       83.82    114.52 o
   2  14   4       86.20      -10.84    103.00 o
   3  14   4       45.61       47.73    112.93 o
   4  14   4      115.78       22.20    100.65 o
   1 -13   5        2.69       63.24     64.33 o
  -3 -12   5       74.52       93.98     50.75 o
  -2 -12   5        0.42      -34.54     58.02 o
  -1 -12   5        0.60      -21.11     58.65 o
   0 -12   5      212.83      176.82     56.34 o
   1 -12   5        0.61       41.17     56.01 o
   2 -12   5      700.29      811.96     72.09 o
   3 -12   5      446.35      525.49     66.51 o
   4 -12   5       21.37      -17.04     64.46 o
   5 -12   5       21.09       92.21    108.55 o
  -5 -11   5      273.66      352.09     68.34 o
  -4 -11   5      162.12      224.87     70.59 o
  -3 -11   5       29.56       28.00     60.92 o
  -2 -11   5        1.97       24.04     46.36 o
  -1 -11   5      114.21      134.20     55.02 o
   0 -11   5      283.04      345.25     58.29 o
   1 -11   5      195.84      182.31     53.14 o
   2 -11   5      444.25      382.59     60.49 o
   3 -11   5      424.03      450.49     66.04 o
   4 -11   5      243.63      310.94     66.02 o
   5 -11   5        1.33       20.37     60.58 o
   6 -11   5       96.73       59.60     42.02 o
   7 -11   5       74.01       49.71     53.35 o
  -6 -10   5      232.82      354.47     73.76 o
  -5 -10   5      255.54      278.36     66.28 o
  -4 -10   5      140.89      162.43     60.87 o
  -3 -10   5       32.15       -8.82     54.10 o
  -2 -10   5       16.50       38.62     56.15 o
  -1 -10   5      195.74      205.82     42.45 o
   0 -10   5      674.38      636.82     44.42 o
   1 -10   5      902.96      918.95     45.09 o
   2 -10   5      131.41      164.25     32.57 o
   3 -10   5     1002.88     1002.91     70.64 o
   4 -10   5        1.45      -16.61     58.00 o
   5 -10   5       14.88       50.62     57.41 o
   6 -10   5      110.97      113.18     42.69 o
   7 -10   5      184.03      235.10     81.06 o
   8 -10   5      193.39      144.65     50.84 o
  -7  -9   5      488.84      546.96    100.73 o
  -6  -9   5      258.25      279.39     93.85 o
  -5  -9   5      272.12      357.06     61.72 o
  -4  -9   5      148.98       87.83     55.98 o
  -3  -9   5       22.21       -7.42     54.12 o
  -2  -9   5       47.21       94.70     53.09 o
  -1  -9   5      330.09      336.70     38.87 o
   0  -9   5      794.96      812.06     37.10 o
   1  -9   5      990.70      965.34     46.31 o
   2  -9   5      266.12      262.81     31.65 o
   3  -9   5      868.74      859.29     38.07 o
   4  -9   5       19.86       16.08     24.91 o
   5  -9   5      150.68      107.11     52.59 o
   6  -9   5       43.99       68.31     40.37 o
   7  -9   5      355.57      353.84     51.80 o
   8  -9   5      281.90      319.08     51.92 o
   9  -9   5      285.88      292.03     89.18 o
  -8  -8   5      218.88       82.25     75.57 o
  -7  -8   5      343.65      424.38    107.44 o
  -6  -8   5      224.43      227.00     82.90 o
  -5  -8   5      524.06      606.42     97.16 o
  -4  -8   5      117.45       82.60     58.63 o
  -3  -8   5        4.71       -8.93     36.84 o
  -2  -8   5      327.23      323.84     34.49 o
  -1  -8   5      596.61      528.24     34.97 o
   0  -8   5      677.86      692.56     34.11 o
   1  -8   5      733.08      705.70     38.13 o
   2  -8   5      514.29      478.62     33.28 o
   3  -8   5       92.94      109.48     25.10 o
   4  -8   5        9.18       12.62     20.66 o
   5  -8   5       67.14       74.33     12.99 o
   6  -8   5      622.77      595.80     16.81 o
   7  -8   5      483.38      466.57     33.85 o
   8  -8   5      539.24      618.11     54.72 o
   9  -8   5      175.55      178.85     49.03 o
  10  -8   5       72.66      107.63    101.75 o
  -9  -7   5      334.01      435.48    114.96 o
  -8  -7   5      262.79      293.91    108.59 o
  -7  -7   5      210.12      336.94    102.44 o
  -6  -7   5      300.24      394.91     85.06 o
  -5  -7   5      282.43      315.26     42.93 o
  -4  -7   5      210.58      257.20     44.86 o
  -3  -7   5       49.22       -2.38     39.14 o
  -2  -7   5     1121.07     1086.76     45.09 o
  -1  -7   5      297.52      284.63     31.01 o
   0  -7   5      874.29      888.38     45.67 o
   1  -7   5      878.15      856.49     29.24 o
   2  -7   5      571.04      568.06     31.76 o
   3  -7   5        2.22        0.09     20.04 o
   4  -7   5        0.66        0.37     19.92 o
   5  -7   5      434.58      413.49     12.72 o
   6  -7   5      457.09      415.83     17.54 o
   7  -7   5      861.51      845.12     23.95 o
   8  -7   5      371.56      372.13     35.09 o
   9  -7   5      267.56      261.10     55.35 o
  10  -7   5      294.37      291.35     52.54 o
  11  -7   5       25.07       80.56     84.33 o
  -9  -6   5       84.75      138.84    109.88 o
  -8  -6   5      512.66      592.40     99.33 o
  -7  -6   5      282.22      378.94     98.99 o
  -6  -6   5      333.40      306.56     92.75 o
  -5  -6   5      209.59      239.06     36.07 o
  -4  -6   5      141.83      120.51     38.44 o
  -3  -6   5      442.39      493.18     38.02 o
  -2  -6   5      397.77      341.78     35.00 o
  -1  -6   5     1500.85     1531.72     70.72 o
   0  -6   5     1049.26      996.32     32.73 o
   1  -6   5     1204.88     1150.71     29.92 o
   2  -6   5      763.25      709.56     28.04 o
   3  -6   5      117.08      132.76     23.31 o
   4  -6   5      223.81      227.20     12.10 o
   5  -6   5     1698.19     1695.97     52.72 o
   6  -6   5      720.52      697.52     44.11 o
   7  -6   5      417.75      381.07     11.52 o
   8  -6   5      949.99      884.62     46.07 o
   9  -6   5      682.64      643.17     50.29 o
  10  -6   5       97.23      127.06     45.52 o
  11  -6   5        2.39       32.81     98.45 o
  12  -6   5        2.09       39.87    102.72 o
 -10  -5   5        3.31       75.22    112.22 o
  -9  -5   5      227.53      215.95    102.14 o
  -8  -5   5       67.49       77.43     92.76 o
  -7  -5   5      555.35      743.59    102.88 o
  -6  -5   5      417.03      406.43     13.65 o
  -5  -5   5        0.35       14.89     27.99 o
  -4  -5   5      150.07      109.54     36.49 o
  -3  -5   5      299.33      329.43     34.36 o
  -2  -5   5     1516.69     1568.50     45.49 o
  -1  -5   5     2979.34     3163.23     52.66 o
   0  -5   5      367.87      334.08     27.42 o
   1  -5   5     2434.17     2522.82     37.77 o
   2  -5   5      507.32      499.50     20.16 o
   3  -5   5       37.38        2.16     11.92 o
   4  -5   5      363.18      390.40     52.41 o
   5  -5   5     1194.70     1218.17     33.39 o
   6  -5   5      778.52      773.38     38.12 o
   7  -5   5     1772.48     1731.03     41.04 o
   8  -5   5     1011.43     1017.37     48.21 o
   9  -5   5      450.83      454.17     28.69 o
  10  -5   5        0.96        0.60     25.41 o
  11  -5   5        9.81       55.71     45.95 o
  12  -5   5      137.26       55.67    102.82 o
 -10  -4   5        3.61       58.46    109.61 o
  -9  -4   5      478.96      472.98     90.36 o
  -8  -4   5      270.14      265.17     97.88 o
  -7  -4   5       83.06       77.59     87.33 o
  -6  -4   5       25.64       58.61     79.74 o
  -5  -4   5        0.53       10.34     15.93 o
  -4  -4   5      133.22      141.80     28.09 o
  -3  -4   5      488.80      443.45     45.34 o
  -2  -4   5     3118.60     3254.83     74.37 o
  -1  -4   5     4006.75     4269.38     65.75 o
   0  -4   5      544.70      442.63     25.80 o
   1  -4   5     1370.87     1344.97     37.19 o
   2  -4   5      542.44      547.04     17.60 o
   3  -4   5        3.85        6.42     34.61 o
   4  -4   5      740.97      771.38     38.24 o
   5  -4   5      918.25      886.83     34.90 o
   6  -4   5     1680.11     1684.88     40.58 o
   7  -4   5     1920.29     1797.21     41.48 o
   8  -4   5      772.34      748.82     36.78 o
   9  -4   5      190.99      202.11     24.34 o
  10  -4   5       18.77       26.10     27.26 o
  11  -4   5      332.14      189.98     82.95 o
  12  -4   5      334.42      372.16    103.09 o
  13  -4   5      386.99      675.16    121.08 o
 -10  -3   5       56.88      -31.16    102.87 o
  -9  -3   5      386.21      386.67     88.35 o
  -8  -3   5      603.15      582.74     91.19 o
  -7  -3   5      168.37      149.01     87.34 o
  -6  -3   5        5.76      -37.68     58.30 o
  -5  -3   5      446.27      439.13     18.54 o
  -4  -3   5       52.03       45.06     23.79 o
  -3  -3   5      427.86      414.14     39.45 o
  -2  -3   5      402.91      347.12     45.70 o
  -1  -3   5     3331.10     3402.64     60.24 o
   0  -3   5     1700.40     1674.62     80.82 o
   1  -3   5        3.37        7.22     18.29 o
   2  -3   5      787.02      844.35     28.88 o
   3  -3   5       26.87       47.03     43.20 o
   4  -3   5      815.84      739.00     72.92 o
   5  -3   5     2820.48     2777.34     62.66 o
   6  -3   5     1643.67     1705.65     78.32 o
   7  -3   5      412.19      414.35     20.08 o
   8  -3   5      587.60      571.40     24.42 o
   9  -3   5       72.37       63.72     23.16 o
  10  -3   5       32.10       39.72     34.71 o
  11  -3   5      708.36      693.39     99.00 o
  12  -3   5      507.23      553.33     55.22 o
  13  -3   5      546.75      759.78    127.25 o
 -10  -2   5      159.74      146.57     80.50 o
  -9  -2   5      216.94      287.08     89.73 o
  -8  -2   5      533.84      613.63     96.82 o
  -7  -2   5      512.78      542.92     91.51 o
  -6  -2   5     1111.27     1065.31     94.86 o
  -5  -2   5        0.85        7.64     18.63 o
  -4  -2   5      172.80      190.36     23.17 o
  -3  -2   5      550.00      583.39     50.78 o
  -2  -2   5      651.55      695.41     41.46 o
  -1  -2   5      785.31      650.47     40.79 o
   0  -2   5     1713.22     1749.08     41.23 o
   1  -2   5        1.38       47.02     30.84 o
   2  -2   5     1434.30     1608.43     38.61 o
   3  -2   5     1379.42     1388.41     60.63 o
   4  -2   5     2002.77     1976.78     50.95 o
   5  -2   5     2267.26     2243.02     55.04 o
   6  -2   5     1680.64     1619.44     62.95 o
   7  -2   5      467.12      464.80     18.27 o
   8  -2   5       95.71       98.93     16.55 o
   9  -2   5        4.19       11.88     17.42 o
  10  -2   5       16.76       10.42     25.33 o
  11  -2   5      916.06      900.37     37.13 o
  12  -2   5      482.51      504.66     52.35 o
  13  -2   5      398.76      486.56     59.27 o
 -10  -1   5      176.98      137.33    102.45 o
  -9  -1   5      221.75      149.65     77.76 o
  -8  -1   5     1193.32     1109.25    105.32 o
  -7  -1   5      856.86      929.83     87.67 o
  -6  -1   5      157.82      177.71     17.64 o
  -5  -1   5      354.66      375.55     27.85 o
  -4  -1   5      595.68      624.63     29.59 o
  -3  -1   5      702.15      747.30     36.45 o
  -2  -1   5      917.91      862.08     38.08 o
  -1  -1   5     2905.84     2962.69     58.36 o
   0  -1   5     1294.11     1263.85     54.66 o
   1  -1   5       87.86      114.37     32.43 o
   2  -1   5      280.08      359.61     30.27 o
   3  -1   5      203.78      183.80     28.66 o
   4  -1   5     4134.43     4086.42     36.98 o
   5  -1   5     2313.86     2234.99     39.84 o
   6  -1   5     2092.48     2081.85     26.50 o
   7  -1   5      593.45      594.63     20.75 o
   8  -1   5      108.43       96.48     18.12 o
   9  -1   5        1.76        9.17     21.14 o
  10  -1   5      104.90       97.22     23.78 o
  11  -1   5      469.80      437.69     31.56 o
  12  -1   5      495.31      471.49     54.38 o
  13  -1   5      141.82      152.70     57.39 o
  14  -1   5      106.40       99.62     74.13 o
 -10   0   5      197.15      347.34     87.07 o
  -9   0   5      627.48      644.47     92.80 o
  -8   0   5      832.34      816.59     95.67 o
  -7   0   5      277.59      264.68     21.05 o
  -6   0   5       72.19       83.28     24.63 o
  -5   0   5      155.11      159.63     29.55 o
  -4   0   5      254.56      292.64     34.82 o
  -3   0   5     1807.62     1705.87     83.10 o
  -2   0   5     4082.29     4050.82     80.22 o
  -1   0   5     6267.52     6129.24     98.87 o
   0   0   5     3455.03     3302.79     64.72 o
   1   0   5        9.19       -5.65     34.16 o
   3   0   5       25.28       26.05     29.80 o
   4   0   5     2370.64     2324.30     43.31 o
   5   0   5     6080.00     6222.85     58.71 o
   6   0   5     1130.21     1111.06     22.47 o
   7   0   5      881.57      853.74     21.89 o
   8   0   5      481.99      481.38     21.40 o
   9   0   5       43.02       36.58     24.14 o
  10   0   5      113.64      105.55     22.86 o
  11   0   5      185.18      169.76     24.94 o
  12   0   5      893.34      893.03     64.33 o
  13   0   5       24.30      157.29     70.29 o
  14   0   5       54.08       39.18     78.18 o
 -10   1   5      328.75      393.28    103.58 o
  -9   1   5      703.39      831.61    108.27 o
  -8   1   5      133.82      123.89     24.26 o
  -7   1   5      282.92      268.35     33.06 o
  -6   1   5       22.04       53.54     33.40 o
  -5   1   5      671.39      703.19     49.42 o
  -4   1   5     1113.24     1104.63     54.91 o
  -3   1   5     3426.58     3664.84     82.54 o
  -2   1   5     7370.45     7324.21     76.45 o
  -1   1   5     2323.92     2399.05     48.38 o
   0   1   5     4107.38     4084.29     97.24 o
   2   1   5     1460.00     1479.05     43.13 o
   3   1   5      115.50       46.07     23.72 o
   4   1   5     4033.15     3934.84     31.85 o
   5   1   5     1958.99     1927.31     35.74 o
   6   1   5     3635.49     3737.71     52.38 o
   7   1   5     2176.71     2149.10     28.22 o
   8   1   5      258.21      234.47     20.30 o
   9   1   5       18.28       48.36     21.47 o
  10   1   5      217.52      233.75     29.88 o
  11   1   5      319.06      325.96     35.10 o
  12   1   5      497.18      493.73     42.11 o
  13   1   5      135.11      151.14     43.76 o
  14   1   5       88.28      175.19     80.17 o
 -10   2   5      436.47      455.51    109.33 o
  -9   2   5      236.24      213.15     88.05 o
  -8   2   5      186.81      241.58     39.10 o
  -7   2   5        1.01        7.16     16.25 o
  -6   2   5      257.06      230.16     19.89 o
  -5   2   5      865.22      849.27     35.86 o
  -4   2   5     2637.68     2623.03     48.74 o
  -3   2   5     6560.34     6562.24     86.51 o
  -2   2   5     1679.21     1588.98     34.26 o
  -1   2   5     4248.93     4287.96     51.22 o
   0   2   5     2324.66     2239.31     49.85 o
   1   2   5      144.33      141.33     30.26 o
   2   2   5      243.64      216.98     29.23 o
   3   2   5     1830.77     1825.00     35.23 o
   4   2   5     3086.19     3146.48     50.77 o
   5   2   5     4427.36     4537.51     49.78 o
   6   2   5     1097.00     1170.40     29.62 o
   7   2   5     1168.83     1130.93     31.03 o
   8   2   5       99.36       96.85     16.66 o
   9   2   5      101.87      100.32     19.05 o
  10   2   5      444.86      416.45     24.69 o
  11   2   5      604.36      594.55     31.40 o
  12   2   5      834.36      838.62     74.61 o
  13   2   5      455.51      460.99     50.24 o
  14   2   5       46.84       22.04     84.56 o
 -10   3   5      127.50       86.32     91.65 o
  -9   3   5      313.54      336.10     85.85 o
  -8   3   5      116.94      110.24     44.02 o
  -7   3   5        2.86      -12.20     26.02 o
  -6   3   5      239.15      228.90     14.79 o
  -5   3   5     1305.86     1299.79     25.55 o
  -4   3   5     3433.35     3329.33     43.40 o
  -3   3   5     1282.42     1221.45     31.61 o
  -2   3   5     1663.74     1519.52     35.35 o
  -1   3   5     2651.18     2802.97     44.73 o
   0   3   5       75.55       65.83     20.69 o
   1   3   5      797.58      797.98     23.89 o
   2   3   5     2265.07     2214.30     36.40 o
   3   3   5     2736.37     2724.23     29.67 o
   4   3   5     6037.83     5882.19     51.61 o
   5   3   5     4843.63     4934.79     55.88 o
   6   3   5     2621.81     2618.25     45.90 o
   7   3   5       51.90       59.90     28.52 o
   8   3   5       41.40       49.98     12.30 o
   9   3   5      145.72      114.66     39.10 o
  10   3   5      618.23      638.22     46.27 o
  11   3   5      821.52      851.15     51.42 o
  12   3   5     1175.15     1216.40     57.94 o
  13   3   5      648.80      668.76     98.16 o
  14   3   5        3.13      -24.20     89.55 o
 -10   4   5       59.60       86.26     90.92 o
  -9   4   5       53.24       34.68     89.77 o
  -8   4   5      182.21      204.80     47.96 o
  -7   4   5       11.73       -1.34     28.36 o
  -6   4   5      134.71      149.59     31.01 o
  -5   4   5     1111.42     1061.26     62.65 o
  -4   4   5     1451.62     1446.34     39.18 o
  -3   4   5     1083.26     1127.18     27.37 o
  -2   4   5      463.60      424.80     26.32 o
  -1   4   5      249.81      252.70     18.69 o
   0   4   5      348.32      350.14     24.60 o
   1   4   5      652.96      690.81     21.40 o
   2   4   5     3088.28     3134.11     31.85 o
   3   4   5     8443.98     8687.32     98.81 o
   4   4   5     2643.65     2586.14     35.91 o
   5   4   5     3309.90     3184.17     43.05 o
   6   4   5      673.10      652.42     29.27 o
   7   4   5        1.24       12.28     23.08 o
   8   4   5      495.57      506.78     18.52 o
   9   4   5      845.79      843.19     42.96 o
  10   4   5     1783.70     1767.69     61.39 o
  11   4   5     1057.20     1052.20     55.53 o
  12   4   5      410.14      404.61     47.42 o
  13   4   5      337.55      282.88     85.37 o
  14   4   5       11.62      143.21     85.71 o
  -9   5   5       29.96       32.81     85.46 o
  -8   5   5        1.29       -6.30     52.84 o
  -7   5   5        4.91       15.82     44.38 o
  -6   5   5      129.49      152.28     34.21 o
  -5   5   5      441.28      382.28     30.08 o
  -4   5   5      828.62      852.59     37.10 o
  -3   5   5      673.11      684.44     33.48 o
  -2   5   5      300.41      299.49     30.15 o
  -1   5   5       70.22       68.17     17.88 o
   0   5   5       27.38       51.92     15.96 o
   1   5   5     2808.65     2776.99     47.30 o
   2   5   5     5450.88     5696.56     63.58 o
   3   5   5     2007.01     2041.79     27.27 o
   4   5   5     4195.38     4295.16     48.75 o
   5   5   5     1251.49     1213.04     38.81 o
   6   5   5       52.43       56.69     13.05 o
   7   5   5       13.26       27.68     13.10 o
   8   5   5       56.61       69.14     17.84 o
   9   5   5     3123.01     3152.73     44.12 o
  10   5   5     1126.20     1193.79     36.03 o
  11   5   5      690.75      699.79     53.33 o
  12   5   5      400.33      473.29     49.74 o
  13   5   5       10.69       33.79     96.24 o
  -9   6   5        0.91        5.22     91.30 o
  -8   6   5        0.33       15.80     52.30 o
  -7   6   5      127.76       88.31     54.32 o
  -6   6   5      134.18       71.49     51.44 o
  -5   6   5      514.60      579.32     63.71 o
  -4   6   5      525.39      557.40     40.78 o
  -3   6   5      766.57      778.64     38.68 o
  -2   6   5       15.85       24.11     16.72 o
  -1   6   5       18.70        6.42     15.65 o
   0   6   5       37.72       28.88     23.70 o
   1   6   5     3775.73     3881.58     58.63 o
   2   6   5     2472.04     2573.74     49.75 o
   3   6   5     1235.80     1185.63     34.80 o
   4   6   5      953.63      984.76     21.97 o
   5   6   5      438.39      450.45     23.54 o
   6   6   5       62.54       63.57     16.72 o
   7   6   5       12.02       16.43     18.17 o
   8   6   5     2081.66     2046.82     37.36 o
   9   6   5      675.96      675.89     27.92 o
  10   6   5      441.94      496.05     29.88 o
  11   6   5      585.68      567.06     32.53 o
  12   6   5      159.26      168.34     44.53 o
  13   6   5       45.76      -26.02     85.83 o
  -8   7   5        0.01      -45.81     54.36 o
  -7   7   5       50.50       30.34     55.23 o
  -6   7   5      466.37      430.80     62.13 o
  -5   7   5      531.48      504.69     43.12 o
  -4   7   5     1156.99     1164.01     48.32 o
  -3   7   5      479.42      525.11     59.25 o
  -2   7   5      105.13      141.15     19.18 o
  -1   7   5       12.99       19.93     15.13 o
   0   7   5      190.97      192.72     27.98 o
   1   7   5      597.45      588.91     36.58 o
   2   7   5     1650.48     1739.06     79.89 o
   3   7   5     1209.79     1233.59     33.74 o
   4   7   5      602.86      587.24     23.48 o
   5   7   5       70.04       72.48     17.58 o
   6   7   5       21.71       13.76     19.13 o
   7   7   5     1003.32      970.08     30.46 o
   8   7   5      414.75      434.14     27.05 o
   9   7   5      458.60      457.56     41.94 o
  10   7   5      460.54      513.54     33.63 o
  11   7   5       64.91      102.32     47.48 o
  12   7   5       87.95      147.06     98.27 o
  13   7   5        5.45      -34.80    102.82 o
  -8   8   5       17.83       45.20     63.95 o
  -7   8   5       44.77       70.71     71.68 o
  -6   8   5      185.77      228.50     63.99 o
  -5   8   5      855.62      814.60     64.82 o
  -4   8   5      842.84      860.10     51.51 o
  -3   8   5      262.57      265.18     37.28 o
  -2   8   5       36.49       26.63     18.06 o
  -1   8   5       27.33       20.23     29.04 o
   0   8   5      262.63      269.67     32.50 o
   1   8   5      106.01      137.92     31.98 o
   2   8   5     2019.98     1955.84     53.86 o
   3   8   5      496.01      501.85     39.49 o
   4   8   5      232.67      202.03     41.15 o
   5   8   5       60.75       54.60     21.17 o
   6   8   5      611.66      577.19     37.41 o
   7   8   5      129.09      126.08     26.06 o
   8   8   5      194.70      180.19     27.41 o
   9   8   5      618.79      576.49     32.22 o
  10   8   5      611.03      542.69     55.71 o
  11   8   5        0.76       -4.80     48.07 o
  12   8   5       48.77       40.06     85.37 o
  -7   9   5       67.41       12.89     59.77 o
  -6   9   5      361.12      387.50     64.64 o
  -5   9   5      141.12      195.09     61.25 o
  -4   9   5      562.73      487.45     97.87 o
  -3   9   5      165.93      232.09     96.92 o
  -2   9   5        0.02       -5.74     13.16 o
  -1   9   5       73.17       35.40     31.85 o
   0   9   5      122.31      123.20     36.18 o
   1   9   5      260.76      293.87     37.65 o
   2   9   5     1820.51     1801.80     70.77 o
   3   9   5      316.29      238.02     51.68 o
   4   9   5       81.57       67.05     44.57 o
   5   9   5       69.72       51.52     16.18 o
   6   9   5        0.68        9.17     24.88 o
   7   9   5      111.15       91.77     32.27 o
   8   9   5      416.44      405.39     40.49 o
   9   9   5      439.77      463.28     75.76 o
  10   9   5      189.79      199.57     57.11 o
  11   9   5       65.77      119.61     51.02 o
  12   9   5        0.54      -11.84    111.97 o
  -6  10   5      152.26       67.63     57.23 o
  -5  10   5      143.90      174.56     74.48 o
  -4  10   5       90.14       34.58     91.79 o
  -3  10   5        3.69      -62.47    101.95 o
  -2  10   5        2.41      -18.08     95.34 o
  -1  10   5      119.44      122.31     36.13 o
   0  10   5      441.94      447.62     90.03 o
   1  10   5      348.52      365.39     48.40 o
   2  10   5      393.87      497.54     95.63 o
   3  10   5      439.58      501.62     52.08 o
   4  10   5        1.11      106.66     80.15 o
   5  10   5       42.16       38.58     66.21 o
   6  10   5       62.01       80.53     43.86 o
   7  10   5      161.50      136.15     43.40 o
   8  10   5      285.32      343.14     46.29 o
   9  10   5      282.82      259.36     43.85 o
  10  10   5      155.81       88.89     70.07 o
  11  10   5       11.59       60.39    111.29 o
  -5  11   5      178.26      211.40     63.85 o
  -4  11   5       63.86       92.91    105.08 o
  -3  11   5        2.19       54.97     96.13 o
  -2  11   5       21.71       53.74    103.53 o
  -1  11   5      189.76      181.96     95.69 o
   0  11   5      273.87      290.92    102.68 o
   1  11   5      428.03      488.70    102.63 o
   2  11   5      137.72      127.68     91.55 o
   3  11   5      282.34      227.24     84.20 o
   4  11   5       21.39       17.57     68.72 o
   5  11   5        0.14       89.39     85.34 o
   6  11   5       46.41       65.14     44.83 o
   7  11   5      110.52      145.63     46.57 o
   8  11   5      172.12      172.85     47.88 o
   9  11   5      212.68      278.31     81.37 o
  10  11   5       56.98       26.37     71.96 o
  -3  12   5       32.76       47.43     83.22 o
  -2  12   5      169.16       98.11    106.68 o
  -1  12   5       69.62      139.89     92.21 o
   0  12   5      137.34       66.74    101.09 o
   1  12   5      200.96      167.66     88.98 o
   2  12   5      252.53      312.17    104.75 o
   3  12   5      246.74      226.03     80.85 o
   4  12   5        6.76       42.78     75.98 o
   5  12   5        5.91        2.11     92.40 o
   6  12   5       88.12      152.14    126.51 o
   7  12   5       46.15      132.11     50.77 o
   8  12   5      191.60       97.16     83.77 o
   9  12   5       59.18       74.72     83.13 o
  -1  13   5        0.34       -1.06     98.69 o
   0  13   5      227.85      208.26     98.45 o
   1  13   5      154.67      165.01    108.81 o
   2  13   5      108.43       92.25     99.65 o
   3  13   5       73.26       68.64    104.99 o
   4  13   5       14.83       12.11     90.95 o
   5  13   5       50.88       83.88    101.39 o
   6  13   5       52.06      117.64     89.25 o
   7  13   5      126.78      162.28     99.14 o
  -2 -12   6      406.09      456.81     77.05 o
  -1 -12   6      170.81      213.04    118.41 o
   0 -12   6      111.85      135.82     61.76 o
   1 -12   6       16.34       57.34     81.24 o
   2 -12   6      126.89      165.46     69.32 o
   3 -12   6       32.07       76.75     66.37 o
   4 -12   6      238.67      289.16    129.84 o
  -4 -11   6       35.75       75.06     64.53 o
  -3 -11   6      124.21       62.35     65.44 o
  -2 -11   6      323.83      304.24     53.54 o
  -1 -11   6      497.28      621.65     65.31 o
   0 -11   6       79.64      109.10     60.06 o
   1 -11   6        9.99      -36.57     62.65 o
   2 -11   6        0.39       -3.71     57.96 o
   3 -11   6       75.19      104.02     59.61 o
   4 -11   6      142.22      129.28     68.54 o
   5 -11   6      239.15      242.62     65.35 o
   6 -11   6      172.50      186.07     47.65 o
  -5 -10   6        1.83       56.10     70.14 o
  -4 -10   6       62.83       22.62     60.48 o
  -3 -10   6       94.58      114.57     63.44 o
  -2 -10   6      208.58      188.90     59.88 o
  -1 -10   6      173.28      158.23     45.78 o
   0 -10   6      322.30      384.92     56.97 o
   1 -10   6       40.69       69.20     57.52 o
   2 -10   6      132.62       81.37     58.13 o
   3 -10   6       30.26       66.43     80.52 o
   4 -10   6      642.76      672.21     97.19 o
   5 -10   6      298.11      274.57     67.07 o
   6 -10   6      137.19      180.00     44.50 o
   7 -10   6       46.15       64.71     44.21 o
   8 -10   6        8.41       34.00     53.25 o
  -6  -9   6       45.65       12.46    101.24 o
  -5  -9   6        0.89       46.34     79.27 o
  -4  -9   6       58.58       80.34     59.29 o
  -3  -9   6      143.53      254.34     60.57 o
  -2  -9   6      352.41      322.67     72.25 o
  -1  -9   6      200.93      236.25     36.36 o
   0  -9   6        8.82       13.50     26.99 o
   1  -9   6       43.13       50.82     29.03 o
   2  -9   6      222.26      212.98     47.71 o
   3  -9   6      185.12      157.92     25.78 o
   4  -9   6     1016.28     1062.81     76.51 o
   5  -9   6      960.29      904.29     69.45 o
   6  -9   6       94.38      125.23     44.61 o
   7  -9   6       35.03       33.83     42.57 o
   8  -9   6        8.61       21.46     47.49 o
   9  -9   6        0.14       -7.23     61.95 o
  -7  -8   6      254.38      328.41     94.63 o
  -6  -8   6       85.62      -30.54     96.24 o
  -5  -8   6        3.67      -31.65     88.73 o
  -4  -8   6      117.27      102.32     76.07 o
  -3  -8   6      448.98      529.39     68.46 o
  -2  -8   6      276.93      272.24     41.82 o
  -1  -8   6      168.12      127.27     31.96 o
   0  -8   6      176.97      177.76     29.49 o
   1  -8   6       39.75       33.01     24.73 o
   2  -8   6      136.06      113.82     27.38 o
   3  -8   6      102.09      107.70     22.84 o
   4  -8   6      578.96      572.54     31.69 o
   5  -8   6      871.00      834.88     68.08 o
   6  -8   6      518.75      557.32     47.73 o
   7  -8   6       84.74       72.65     41.29 o
   8  -8   6        3.81       33.78     47.94 o
   9  -8   6        0.20        1.88     50.77 o
  10  -8   6       23.91       49.43    103.45 o
  -8  -7   6      177.93      248.17     95.67 o
  -7  -7   6        9.44       30.37     86.20 o
  -6  -7   6        0.47       -3.85     89.28 o
  -5  -7   6      193.13      212.95     76.37 o
  -4  -7   6      417.71      453.97     50.38 o
  -3  -7   6      469.18      548.55     51.40 o
  -2  -7   6      341.54      329.22     36.00 o
  -1  -7   6     1333.54     1405.06     82.07 o
   0  -7   6      235.24      207.07     28.15 o
   1  -7   6        2.52       -5.41     22.02 o
   2  -7   6      738.62      746.87     33.41 o
   3  -7   6      886.92      846.95     47.47 o
   4  -7   6       98.02       84.27     46.85 o
   5  -7   6     2441.77     2358.37     65.95 o
   6  -7   6      345.75      360.48     40.53 o
   7  -7   6      132.62      139.94     39.59 o
   8  -7   6        8.80        9.70     43.93 o
   9  -7   6       56.20       47.43     49.47 o
  10  -7   6      240.91      243.74     53.47 o
  11  -7   6      123.49        1.38    101.75 o
  -8  -6   6       99.36      140.82     92.77 o
  -7  -6   6        6.31      -48.66     93.58 o
  -6  -6   6        5.01       74.56     74.66 o
  -5  -6   6      788.14      893.35     96.58 o
  -4  -6   6      340.84      383.70     50.34 o
  -3  -6   6      820.26      737.85    125.81 o
  -2  -6   6     2279.17     2316.57     55.05 o
  -1  -6   6      867.55      922.40     49.08 o
   0  -6   6      105.88      100.41     25.69 o
   1  -6   6      120.16      133.73     21.79 o
   2  -6   6      413.49      432.18     21.45 o
   3  -6   6     1583.93     1559.37     39.87 o
   4  -6   6      192.65      143.46     49.37 o
   5  -6   6     3807.24     3767.55     72.59 o
   6  -6   6      349.11      346.55     41.78 o
   7  -6   6        2.79       -3.19     34.12 o
   8  -6   6        0.17        6.71     42.27 o
   9  -6   6      324.72      250.63     51.67 o
  10  -6   6      287.15      332.33     54.75 o
  11  -6   6      515.42      615.00     60.95 o
  12  -6   6       89.67      170.02     89.89 o
  -9  -5   6      195.66      164.80    109.84 o
  -8  -5   6       11.10       75.03     99.42 o
  -7  -5   6        6.13       66.78     94.75 o
  -6  -5   6      180.21      234.06     86.47 o
  -5  -5   6      501.62      524.97     40.54 o
  -4  -5   6      519.26      538.79     46.41 o
  -3  -5   6     4030.17     3872.92     73.96 o
  -2  -5   6     1286.08     1268.43     70.48 o
  -1  -5   6      460.74      455.78     33.94 o
   0  -5   6        9.60       -1.56     23.63 o
   1  -5   6      229.89      227.00     22.94 o
   2  -5   6      884.62      931.71     37.63 o
   3  -5   6     1143.45     1120.23     47.90 o
   4  -5   6     2396.32     2392.26     59.17 o
   5  -5   6      834.67      776.06     42.57 o
   6  -5   6      472.27      502.83     35.73 o
   7  -5   6        0.34        4.21     30.67 o
   8  -5   6      526.73      439.52     52.15 o
   9  -5   6      392.82      423.12    113.38 o
  10  -5   6      509.03      557.95     56.44 o
  11  -5   6      522.08      520.25     72.13 o
  12  -5   6      448.01      512.61    122.17 o
  -9  -4   6      346.18      318.35    111.81 o
  -8  -4   6       12.99      -17.15     83.22 o
  -7  -4   6      282.35      341.58    100.72 o
  -6  -4   6      453.34      394.43     58.17 o
  -5  -4   6      422.71      431.62     24.54 o
  -4  -4   6     2535.10     2457.44     60.82 o
  -3  -4   6     1073.00     1031.11     55.14 o
  -2  -4   6      613.88      636.48     35.78 o
  -1  -4   6      111.59       67.81     31.58 o
   0  -4   6      117.53      152.12     27.20 o
   1  -4   6      441.91      421.31     25.84 o
   2  -4   6     1755.58     1805.08     30.14 o
   3  -4   6     4053.71     4183.21    116.89 o
   4  -4   6     1996.90     1979.03     60.34 o
   5  -4   6      130.74      125.48     26.62 o
   6  -4   6      290.90      265.53     29.22 o
   7  -4   6      335.56      302.81     30.37 o
   8  -4   6      290.52      314.23     37.39 o
   9  -4   6      857.27      848.84     43.83 o
  10  -4   6      603.37      607.79     30.12 o
  11  -4   6      504.70      532.38     73.58 o
  12  -4   6      431.74      505.36    115.48 o
  13  -4   6      135.85      232.74    118.29 o
  -9  -3   6      167.41       81.25    100.82 o
  -8  -3   6        0.45      -19.34     92.56 o
  -7  -3   6       14.43      -55.58     84.03 o
  -6  -3   6     1036.18      980.60     93.80 o
  -5  -3   6     2020.04     2016.72     89.43 o
  -4  -3   6     1015.87     1051.98     49.08 o
  -3  -3   6      910.49     1028.44     53.68 o
  -2  -3   6       73.15       70.46     36.84 o
  -1  -3   6        4.94       16.92     30.98 o
   0  -3   6      449.38      472.29     31.19 o
   1  -3   6     1834.85     1869.21     39.55 o
   2  -3   6     3885.02     3789.16     52.92 o
   3  -3   6     2407.73     2253.36     85.51 o
   4  -3   6     2008.13     2025.73     81.08 o
   5  -3   6      867.71      817.52     37.55 o
   6  -3   6      177.37      131.94     25.59 o
   7  -3   6     1043.15     1018.57     41.11 o
   8  -3   6      665.30      628.22     21.31 o
   9  -3   6      394.46      382.39     23.31 o
  10  -3   6     1120.16     1128.93     35.17 o
  11  -3   6      576.54      688.62     58.08 o
  12  -3   6      187.34      243.10    108.38 o
  13  -3   6       10.21       19.89    108.14 o
 -10  -2   6       49.16       30.49    106.80 o
  -9  -2   6        5.30       41.52     99.41 o
  -8  -2   6        1.32      -10.49     84.84 o
  -7  -2   6      477.43      563.88     82.73 o
  -6  -2   6      328.52      291.95     18.32 o
  -5  -2   6      858.37      831.11     35.17 o
  -4  -2   6     1065.42     1114.75     54.33 o
  -3  -2   6      758.61      722.80     40.68 o
  -2  -2   6      496.98      577.42     39.47 o
  -1  -2   6      696.12      722.89     39.87 o
   0  -2   6     2554.74     2536.72     51.48 o
   1  -2   6     6750.67     6877.30     99.47 o
   3  -2   6     3324.89     3245.39     50.61 o
   4  -2   6     2234.86     2201.81     71.14 o
   5  -2   6     1309.04     1318.84     48.61 o
   6  -2   6       20.61        9.37     27.23 o
   7  -2   6      222.77      206.91     15.74 o
   8  -2   6      326.75      305.79     17.25 o
   9  -2   6     1534.86     1580.66     28.99 o
  10  -2   6      703.43      709.61     26.46 o
  11  -2   6      479.28      544.02     51.03 o
  12  -2   6       31.94        6.60     42.00 o
  13  -2   6       13.44      -23.23     89.09 o
 -10  -1   6       11.29      -24.27     92.07 o
  -9  -1   6       17.36      -60.39     95.16 o
  -8  -1   6        2.72       25.48     68.05 o
  -7  -1   6     1386.65     1465.20    114.23 o
  -6  -1   6      659.35      662.74     30.62 o
  -5  -1   6      295.23      280.53     31.65 o
  -4  -1   6      502.20      502.34     63.42 o
  -3  -1   6      836.80      888.10     39.23 o
  -2  -1   6      391.38      387.75     29.94 o
  -1  -1   6      143.21      132.35     50.55 o
   0  -1   6     4460.64     4568.97     95.32 o
   1  -1   6     4710.83     4927.64     87.70 o
   3  -1   6     4843.48     4620.51     64.63 o
   4  -1   6     2637.62     2624.28     57.28 o
   5  -1   6      203.25      225.57     17.31 o
   6  -1   6       92.79      103.04     15.90 o
   7  -1   6       78.68       80.07     16.51 o
   8  -1   6     1005.12     1014.65     24.20 o
   9  -1   6     1191.22     1163.17     27.35 o
  10  -1   6     1043.33     1038.58     50.44 o
  11  -1   6      396.29      386.46     34.69 o
  12  -1   6       96.49       79.21     46.18 o
  13  -1   6       12.68       16.23     47.77 o
  14  -1   6       70.83       29.59    112.96 o
 -10   0   6        0.21        3.18     91.83 o
  -9   0   6        5.09      -11.27     70.03 o
  -8   0   6       92.72      187.24     77.14 o
  -7   0   6      568.36      529.70     29.39 o
  -6   0   6     1291.39     1266.75     44.55 o
  -5   0   6     1251.97     1197.73     48.63 o
  -4   0   6      292.26      284.19     37.02 o
  -3   0   6      144.69      176.43     32.31 o
  -2   0   6        2.26        4.49     29.42 o
  -1   0   6      976.48     1029.01     43.77 o
   0   0   6      145.73       93.02     25.48 o
   1   0   6     4050.19     4143.62     86.18 o
   2   0   6     5380.79     5047.41    105.73 o
   3   0   6     1382.53     1282.25     69.91 o
   4   0   6     1239.29     1334.32     39.07 o
   5   0   6      193.27      218.02     17.37 o
   6   0   6        5.71       -1.59     20.27 o
   7   0   6     2263.81     2228.17     37.59 o
   8   0   6     1714.25     1741.65     27.49 o
   9   0   6      580.04      603.20     25.92 o
  10   0   6      891.30      857.21     35.91 o
  11   0   6      583.47      551.14     30.88 o
  12   0   6       48.46       70.07     47.83 o
  13   0   6       50.61       25.62     50.87 o
  14   0   6      153.79      273.75     77.49 o
 -10   1   6        7.59       44.93     99.96 o
  -9   1   6       43.90      113.09     97.03 o
  -8   1   6      124.50       99.54     86.73 o
  -7   1   6      324.30      351.17     36.88 o
  -6   1   6     1095.37     1103.27     88.99 o
  -5   1   6      922.56      955.36     46.48 o
  -4   1   6     1288.30     1066.70     63.08 o
  -3   1   6       24.12       19.86     24.93 o
  -2   1   6      413.95      417.53     28.64 o
  -1   1   6      466.83      482.24     30.32 o
   0   1   6     2236.82     2214.49     43.87 o
   1   1   6     2373.15     2237.74     79.39 o
   2   1   6     2845.29     2872.12     94.31 o
   3   1   6        4.51       18.45     30.01 o
   4   1   6     2837.75     3119.12     32.04 o
   5   1   6       27.53       20.07     10.85 o
   6   1   6     2174.20     2233.74     41.07 o
   7   1   6     2888.11     2873.44     43.45 o
   8   1   6     2204.19     2207.46     29.76 o
   9   1   6     1234.23     1217.25     51.57 o
  10   1   6      966.87      871.67     47.28 o
  11   1   6      181.70      172.11     26.04 o
  12   1   6      145.01      117.47     52.40 o
  13   1   6      286.89      345.19     43.82 o
  14   1   6      184.85       89.74     78.44 o
  -9   2   6       79.74      102.29     99.10 o
  -8   2   6      122.60      101.96     72.90 o
  -7   2   6       94.93       95.10     24.88 o
  -6   2   6     1421.09     1432.74     40.52 o
  -5   2   6      312.64      308.62     28.51 o
  -4   2   6      125.11      134.89     31.93 o
  -3   2   6      437.97      407.16     29.76 o
  -2   2   6      283.79      295.48     49.62 o
  -1   2   6     1339.12     1300.51     50.69 o
   0   2   6     2209.84     2091.80     51.41 o
   1   2   6     4500.12     4656.60     70.88 o
   2   2   6      745.10      716.33     35.04 o
   3   2   6       10.86       37.51     29.79 o
   4   2   6      665.21      735.27     26.55 o
   5   2   6      867.79      846.05     31.64 o
   6   2   6     3205.38     3246.57     48.70 o
   7   2   6     2367.03     2351.13     40.25 o
   8   2   6     2014.11     2061.44     41.23 o
   9   2   6     1301.91     1266.31     23.86 o
  10   2   6      497.54      472.89     37.11 o
  11   2   6      203.67      200.68     23.60 o
  12   2   6       71.73       40.90     37.32 o
  13   2   6      247.58      219.96     53.85 o
  14   2   6      316.22      279.65     82.59 o
  -9   3   6       43.41      -36.67     99.62 o
  -8   3   6       59.49       36.07     86.86 o
  -7   3   6      439.46      465.42     49.11 o
  -6   3   6      450.76      434.01     25.04 o
  -5   3   6      296.28      287.42     20.71 o
  -4   3   6       26.41       20.29     20.19 o
  -3   3   6       44.10       30.59     21.49 o
  -2   3   6       76.63       63.27     24.41 o
  -1   3   6     1028.23     1076.14     42.22 o
   0   3   6     2645.35     2548.94     48.47 o
   1   3   6     2237.48     2133.90     43.95 o
   2   3   6     3313.36     3458.50     56.88 o
   3   3   6       91.90       70.63     28.98 o
   4   3   6     1814.58     1919.96     23.81 o
   5   3   6      127.91      113.21     22.82 o
   6   3   6     1442.95     1456.91     33.34 o
   7   3   6     3072.21     3043.65     45.07 o
   8   3   6     1796.65     1784.00     38.58 o
   9   3   6      676.51      653.17     41.25 o
  10   3   6      419.98      379.55     35.24 o
  11   3   6       65.54       77.29     36.12 o
  12   3   6       96.06       95.41     48.01 o
  13   3   6      130.76       92.82     43.70 o
  14   3   6      496.45      523.24     95.85 o
  -9   4   6       30.05      -10.06     91.67 o
  -8   4   6      256.78      301.27     87.41 o
  -7   4   6      433.29      480.16     56.35 o
  -6   4   6      168.18      213.66     33.92 o
  -5   4   6      346.84      344.96     16.39 o
  -4   4   6       22.34       33.62     17.48 o
  -3   4   6      139.54      134.82     22.29 o
  -2   4   6      299.98      303.61     26.87 o
  -1   4   6     1293.38     1234.53     39.77 o
   0   4   6     1604.23     1559.67     39.89 o
   1   4   6      848.78      832.12     26.82 o
   2   4   6     1326.40     1312.37     28.95 o
   3   4   6       58.07       78.71     17.49 o
   4   4   6      495.46      495.91     21.92 o
   5   4   6       25.90       46.33     20.89 o
   6   4   6     1591.29     1616.26     37.50 o
   7   4   6     1016.17      983.39     32.02 o
   8   4   6      813.87      773.93     32.90 o
   9   4   6      597.43      603.85     32.45 o
  10   4   6       49.03       55.93     34.70 o
  11   4   6       36.12       17.79     41.69 o
  12   4   6       83.61       94.95     43.65 o
  13   4   6      170.57      117.61     46.66 o
  14   4   6      425.87      457.35    100.28 o
  -9   5   6      140.49      122.18    102.48 o
  -8   5   6      323.54      313.97     98.20 o
  -7   5   6      288.79      319.93     53.07 o
  -6   5   6      322.02      380.22     55.88 o
  -5   5   6      303.67      303.69     34.04 o
  -4   5   6        0.90       -2.70     27.51 o
  -3   5   6       15.75      -12.39     26.66 o
  -2   5   6      599.73      629.36     35.50 o
  -1   5   6     2510.29     2604.11     49.74 o
   0   5   6      528.73      485.48     31.51 o
   1   5   6     1239.49     1262.75     39.33 o
   2   5   6      503.91      468.42     19.81 o
   3   5   6        1.05       10.20     16.26 o
   4   5   6       12.65       10.96     13.73 o
   5   5   6       38.31       24.22     17.10 o
   6   5   6      923.00      910.57     29.54 o
   7   5   6      922.20      945.77     44.85 o
   8   5   6      190.87      196.55     32.54 o
   9   5   6        2.98      -26.10     34.33 o
  10   5   6       29.90       41.53     41.32 o
  11   5   6        0.87       26.17     43.69 o
  12   5   6      106.39       93.76     47.09 o
  13   5   6      236.75      334.24     95.78 o
  -8   6   6      119.75      115.80     54.23 o
  -7   6   6      368.38      345.87     60.62 o
  -6   6   6      503.48      503.97     57.98 o
  -5   6   6      161.45      137.44     38.11 o
  -4   6   6       54.09       67.87     35.68 o
  -3   6   6      253.45      260.74     35.08 o
  -2   6   6      679.30      692.91     42.41 o
  -1   6   6      235.03      244.07     21.84 o
   0   6   6     1002.26      981.00     42.69 o
   1   6   6     1059.79     1055.91     34.53 o
   2   6   6      527.43      562.88     35.18 o
   3   6   6      114.88      128.01     25.48 o
   4   6   6      202.31      196.90     22.41 o
   5   6   6      324.74      346.40     22.97 o
   6   6   6      192.98      197.97     26.70 o
   7   6   6      802.13      766.63     42.74 o
   8   6   6      109.73      129.95     37.31 o
   9   6   6       22.56       12.33     33.39 o
  10   6   6       48.89       38.71     17.42 o
  11   6   6        6.10       -6.49     44.14 o
  12   6   6      138.59      168.18     50.06 o
  13   6   6       59.88       28.59     96.79 o
  -8   7   6       97.33      121.18     59.79 o
  -7   7   6      187.95      222.83     64.02 o
  -6   7   6      349.38      331.54     59.43 o
  -5   7   6       52.47       14.01     52.32 o
  -4   7   6        5.45       13.91     34.53 o
  -3   7   6      186.29      212.42     40.00 o
  -2   7   6      385.45      378.19     32.51 o
  -1   7   6      624.77      620.60     22.42 o
   0   7   6      692.81      747.68     39.48 o
   1   7   6      959.60      933.25     48.48 o
   2   7   6      244.66      252.74     33.10 o
   3   7   6       46.20       86.49     32.65 o
   4   7   6      193.98      204.27     30.72 o
   5   7   6      783.17      752.41     31.10 o
   6   7   6      350.64      332.65     33.27 o
   7   7   6      502.64      498.42     37.97 o
   8   7   6      698.24      642.31     51.11 o
   9   7   6      403.01      358.70     28.54 o
  10   7   6        1.30      -23.78     47.83 o
  11   7   6       69.66       74.40     48.87 o
  12   7   6       70.13       93.56     46.71 o
  13   7   6      109.58      153.11     96.49 o
  -7   8   6      108.60       62.55     60.26 o
  -6   8   6       44.56       71.08     53.71 o
  -5   8   6        0.53       53.70     52.52 o
  -4   8   6        2.69      -15.63     52.77 o
  -3   8   6       82.17      141.59     83.70 o
  -2   8   6      468.14      472.27     23.52 o
  -1   8   6      721.88      777.94     43.99 o
   0   8   6      705.41      704.70     54.42 o
   1   8   6       98.87       79.09     29.49 o
   2   8   6      391.88      401.17     39.71 o
   3   8   6       89.22       62.04     34.58 o
   4   8   6      295.93      319.95     55.45 o
   5   8   6      265.54      304.65     18.98 o
   6   8   6      714.01      710.46     36.35 o
   7   8   6     1342.20     1324.35     54.19 o
   8   8   6      497.85      468.56     28.57 o
   9   8   6      110.69      101.77     21.40 o
  10   8   6       40.22       54.82     63.83 o
  11   8   6       74.85       85.23     54.10 o
  12   8   6       93.93       88.09    100.86 o
  -6   9   6       10.08       15.35     63.87 o
  -5   9   6        4.73       59.78     59.82 o
  -4   9   6       37.41       52.66     60.77 o
  -3   9   6      336.11      393.29     83.35 o
  -2   9   6      596.52      717.40    105.61 o
  -1   9   6      729.74      808.23     63.18 o
   0   9   6      214.08      189.93     38.55 o
   1   9   6      127.37      109.15     41.82 o
   2   9   6      159.09      126.20     37.85 o
   3   9   6      177.48      142.79     43.04 o
   4   9   6      505.45      453.73     47.85 o
   5   9   6      450.85      500.77     85.44 o
   6   9   6      907.02      961.29     47.69 o
   7   9   6      667.53      649.80     40.04 o
   8   9   6      327.00      284.94     34.47 o
   9   9   6       52.90      -24.92     71.04 o
  10   9   6       22.95        1.06     69.62 o
  11   9   6       35.57       -5.50     71.28 o
  -5  10   6        6.45      100.13     66.89 o
  -4  10   6      185.19       70.48    103.96 o
  -3  10   6      265.31      227.68     83.91 o
  -2  10   6      497.64      450.88    100.28 o
  -1  10   6      342.03      387.51     95.75 o
   0  10   6      168.04      146.51     37.43 o
   1  10   6       58.57       56.98     55.31 o
   2  10   6       27.50      -43.95     88.44 o
   3  10   6      167.98      194.46     52.23 o
   4  10   6      476.75      421.00     55.11 o
   5  10   6      715.33      740.57     94.09 o
   6  10   6      539.13      532.78     95.06 o
   7  10   6      166.34      167.88     74.82 o
   8  10   6      110.28      161.10     75.38 o
   9  10   6        0.01      -19.33     75.41 o
  10  10   6       33.74       31.34     71.28 o
  11  10   6      128.02       74.90     74.32 o
  -4  11   6       51.72       95.31     83.76 o
  -3  11   6      215.81      297.10     96.05 o
  -2  11   6      357.56      289.02     95.40 o
  -1  11   6      228.98      248.86     96.81 o
   0  11   6      119.17      214.44     97.45 o
   1  11   6       43.72       99.64     99.38 o
   2  11   6       57.97        4.94     93.55 o
   3  11   6       12.54       56.92     68.43 o
   4  11   6      795.69      762.69    106.45 o
   5  11   6      294.80      286.42     90.03 o
   6  11   6      239.66      284.53     84.47 o
   7  11   6      128.45       84.21     75.15 o
   8  11   6        0.18       28.38     75.24 o
   9  11   6       10.96       30.29     82.08 o
  10  11   6       45.59       29.43     77.83 o
  -2  12   6      226.59      335.87    101.46 o
  -1  12   6      153.27      101.31    114.31 o
   0  12   6       47.26       94.38     94.76 o
   1  12   6       16.62       13.67     87.63 o
   2  12   6       10.51       68.26    106.00 o
   3  12   6       42.60      160.61     81.52 o
   4  12   6      486.72      517.47    100.85 o
   5  12   6      210.48      188.26     83.52 o
   6  12   6       69.04      176.80     97.79 o
   7  12   6       20.66       34.76     94.29 o
   8  12   6        5.43       69.37     89.86 o
   0  13   6        3.66       38.18    119.21 o
   1  13   6        4.27      -66.51    115.43 o
   2  13   6       57.50       25.01     88.46 o
   3  13   6       73.52      182.54    108.33 o
   4  13   6      206.89      330.45    111.61 o
   5  13   6      139.30      146.62     88.90 o
   6  13   6       20.48       35.34    100.27 o
  -2 -11   7       15.26       12.02     51.34 o
  -1 -11   7       50.27       70.22     47.53 o
   0 -11   7       71.97       32.42     65.24 o
   1 -11   7      155.96      183.17     70.47 o
   2 -11   7       81.09      101.87     69.20 o
   3 -11   7      366.94      403.46     73.91 o
   4 -11   7       69.66       84.37     62.14 o
   5 -11   7       52.85        8.62     59.95 o
   6 -11   7        5.33        5.60     48.90 o
  -4 -10   7      156.61      118.01     59.20 o
  -3 -10   7      144.40      147.43     65.54 o
  -2 -10   7        6.85       37.74     60.54 o
  -1 -10   7       68.16       83.67     44.04 o
   0 -10   7       32.97       31.60     44.69 o
   1 -10   7      135.47      126.35     60.96 o
   2 -10   7      527.87      559.58     68.54 o
   3 -10   7      186.70      245.81     62.02 o
   4 -10   7      386.14      375.75     64.06 o
   5 -10   7       48.01       -0.46     59.70 o
   6 -10   7       70.46       70.53     46.37 o
   7 -10   7      100.89       95.02     50.53 o
  -5  -9   7       88.61      157.44     98.38 o
  -4  -9   7      194.06      188.37     67.39 o
  -3  -9   7      117.89      100.39     59.66 o
  -2  -9   7       12.72       31.90     54.42 o
  -1  -9   7       39.57       33.85     53.84 o
   0  -9   7      772.66      797.28     50.33 o
   1  -9   7      962.11      969.88     74.11 o
   2  -9   7      500.85      516.93     73.25 o
   3  -9   7      103.74      165.88     62.59 o
   4  -9   7      582.09      570.99     72.07 o
   5  -9   7       47.57       49.72     52.57 o
   6  -9   7       49.55       23.69     45.12 o
   7  -9   7      206.88      159.07     46.91 o
   8  -9   7      217.06      226.29     59.61 o
   9  -9   7      199.88      226.96     59.96 o
  -6  -8   7     1009.00     1081.80    126.95 o
  -5  -8   7       64.80      142.69     86.69 o
  -4  -8   7       86.43      106.85     86.95 o
  -3  -8   7       78.43       97.48     78.11 o
  -2  -8   7        7.78       -8.93     49.29 o
  -1  -8   7       91.77       87.32     34.19 o
   0  -8   7     1387.30     1414.29     44.18 o
   1  -8   7     2157.03     2233.95     46.31 o
   2  -8   7      728.18      763.40     36.44 o
   3  -8   7      112.33      126.07     20.64 o
   4  -8   7      338.73      311.98     57.43 o
   5  -8   7        3.46       13.27     40.55 o
   6  -8   7       33.70       21.81     41.11 o
   7  -8   7      374.23      388.89     49.55 o
   8  -8   7      387.78      432.77     68.89 o
   9  -8   7      336.52      346.67     59.76 o
  10  -8   7       48.45       93.27     55.03 o
  -7  -7   7      212.45      140.61     91.43 o
  -6  -7   7      549.82      570.67    102.67 o
  -5  -7   7      278.44      320.62     90.93 o
  -4  -7   7        1.54      -10.83     78.91 o
  -3  -7   7       20.38       11.25     45.00 o
  -2  -7   7       84.42       77.01     47.61 o
  -1  -7   7     1048.59     1021.65     44.09 o
   0  -7   7      957.29      987.88     41.23 o
   1  -7   7      758.44      793.57     32.44 o
   2  -7   7     1805.45     1804.47     36.99 o
   3  -7   7      213.21      219.03     18.41 o
   4  -7   7        4.72        6.69     54.38 o
   5  -7   7      167.71      167.73     41.40 o
   6  -7   7     1281.06     1194.38     72.60 o
   7  -7   7      870.94      857.71     52.76 o
   8  -7   7      389.04      434.29     72.11 o
   9  -7   7      199.54      213.32     52.74 o
  10  -7   7      139.98      128.20     52.58 o
  11  -7   7       34.10       26.47     97.01 o
  -8  -6   7      158.08      176.64     94.34 o
  -7  -6   7      150.57      273.35    107.19 o
  -6  -6   7      219.50      265.40     84.79 o
  -5  -6   7      846.15      801.96     91.31 o
  -4  -6   7      115.18      141.92     79.65 o
  -3  -6   7       18.93       14.26     43.90 o
  -2  -6   7      836.42      881.45     42.55 o
  -1  -6   7      458.10      538.48     41.85 o
   0  -6   7     1099.81     1115.50     37.54 o
   1  -6   7     1200.77     1233.86     35.08 o
   2  -6   7      141.67      118.95     19.54 o
   3  -6   7      105.71      135.57     49.11 o
   4  -6   7      241.65      226.08     49.43 o
   5  -6   7       75.72       84.77     34.62 o
   6  -6   7     1902.65     1950.50     62.39 o
   7  -6   7     1975.45     1818.16     62.00 o
   8  -6   7      523.89      551.25     58.35 o
   9  -6   7      210.27      223.04     80.29 o
  10  -6   7      174.07      140.44     59.65 o
  11  -6   7       60.94       92.15     54.38 o
  -8  -5   7      256.53      148.36     85.51 o
  -7  -5   7      181.21      117.79     95.12 o
  -6  -5   7      136.07      116.20     78.29 o
  -5  -5   7      558.83      581.29     41.41 o
  -4  -5   7      443.33      417.27     47.15 o
  -3  -5   7      338.51      309.86     44.28 o
  -2  -5   7      149.29      149.87     31.70 o
  -1  -5   7      865.00      842.96     50.32 o
   0  -5   7     1082.86     1177.57     38.68 o
   1  -5   7     1266.17     1293.66     31.21 o
   2  -5   7      230.52      207.66     19.11 o
   3  -5   7      281.12      255.53     18.86 o
   4  -5   7      848.07      907.51     47.68 o
   5  -5   7      101.79      112.07     39.84 o
   6  -5   7     1062.70     1054.64     54.49 o
   7  -5   7     1736.07     1867.70     59.58 o
   8  -5   7     1220.65     1162.27     65.57 o
   9  -5   7      437.41      405.53     57.35 o
  10  -5   7       17.25       19.07     52.64 o
  11  -5   7        2.74       31.20     53.83 o
  12  -5   7       10.07       43.03     54.35 o
  -8  -4   7       79.22       67.33    105.34 o
  -7  -4   7      308.57      290.11     81.20 o
  -6  -4   7      177.19      207.54     87.46 o
  -5  -4   7        9.12       21.34     28.53 o
  -4  -4   7       68.19       73.34     26.77 o
  -3  -4   7      105.24       37.76     40.24 o
  -2  -4   7      328.05      336.22     42.83 o
  -1  -4   7      973.65      955.66     45.68 o
   0  -4   7      801.55      823.75     39.11 o
   1  -4   7      991.11      984.78     36.12 o
   2  -4   7      106.38      128.80     28.36 o
   3  -4   7       49.71       54.17     17.41 o
   4  -4   7     1223.21     1173.00    145.96 o
   5  -4   7      819.29      790.47     43.23 o
   6  -4   7       58.06       70.64     35.55 o
   7  -4   7     3755.68     3713.31     74.95 o
   8  -4   7      470.63      454.55     44.16 o
   9  -4   7      144.07      145.72     34.74 o
  10  -4   7       53.77       81.16     50.56 o
  11  -4   7       18.62        2.50     52.13 o
  12  -4   7      176.91      160.32     80.29 o
  -9  -3   7      127.09      184.05     98.17 o
  -8  -3   7      225.52      247.95     99.58 o
  -7  -3   7       39.90      -34.64     96.88 o
  -6  -3   7       87.60       34.93     83.70 o
  -5  -3   7        2.17       -3.16     22.11 o
  -4  -3   7      248.31      237.16     34.90 o
  -3  -3   7      715.70      674.65     78.55 o
  -2  -3   7      190.38      203.88     43.95 o
  -1  -3   7      927.09      903.65     47.16 o
   0  -3   7     1280.07     1279.32     43.90 o
   1  -3   7     1123.85     1176.54     55.44 o
   2  -3   7       60.46       60.88     31.65 o
   3  -3   7        5.32       10.85     18.46 o
   4  -3   7       85.66       62.72     50.08 o
   5  -3   7     1681.31     1688.04     49.34 o
   6  -3   7        8.32       20.32     31.76 o
   7  -3   7     3380.18     3306.02     63.86 o
   8  -3   7      355.25      342.66     35.78 o
   9  -3   7        3.14      -13.63     29.84 o
  10  -3   7        0.06       19.30     32.23 o
  11  -3   7      108.44      142.09     55.71 o
  12  -3   7      195.52      194.75     55.10 o
  13  -3   7      483.58      562.80    120.14 o
  -9  -2   7      184.84      133.11    106.51 o
  -8  -2   7      230.99      197.51     88.30 o
  -7  -2   7      590.56      611.44     88.89 o
  -6  -2   7        2.29       41.02     22.82 o
  -5  -2   7      123.79      123.36     31.31 o
  -4  -2   7        0.64        7.04     31.81 o
  -3  -2   7      442.82      427.12     34.36 o
  -2  -2   7      135.99      159.02     28.63 o
  -1  -2   7     1445.87     1446.98     76.64 o
   0  -2   7     1234.11     1179.24     63.88 o
   1  -2   7      649.37      607.97     47.54 o
   2  -2   7     1095.28     1135.40     48.30 o
   3  -2   7        0.19        2.36     21.17 o
   4  -2   7      413.03      423.33     15.39 o
   5  -2   7      328.14      340.12     32.98 o
   6  -2   7      662.50      632.46     32.17 o
   7  -2   7      726.16      742.23     38.85 o
   8  -2   7      836.14      829.86     33.68 o
   9  -2   7        1.80       25.48     18.19 o
  10  -2   7      193.37      154.19     18.33 o
  11  -2   7      185.73      183.66     34.14 o
  12  -2   7      189.10       67.39    106.08 o
  13  -2   7      381.02      446.94    117.48 o
  -9  -1   7      141.14      143.98    107.98 o
  -8  -1   7      273.32      366.78     89.31 o
  -7  -1   7      783.84      773.82    106.18 o
  -6  -1   7      656.19      663.84     36.50 o
  -5  -1   7        6.11       25.50     31.58 o
  -4  -1   7      264.82      238.02     37.02 o
  -3  -1   7      126.93       81.52     31.97 o
  -2  -1   7     1319.67     1237.88     48.19 o
  -1  -1   7     1519.72     1374.10     49.25 o
   0  -1   7      841.84      859.82     62.20 o
   1  -1   7     1153.30     1097.76     44.94 o
   2  -1   7      335.65      291.77     31.60 o
   3  -1   7       13.87       27.70     24.59 o
   4  -1   7      408.30      425.33     23.25 o
   5  -1   7     1510.80     1545.95     34.70 o
   6  -1   7     1192.64     1134.81     26.15 o
   7  -1   7      418.45      437.70     22.33 o
   8  -1   7      838.43      830.80     33.53 o
   9  -1   7       92.87       83.93     21.88 o
  10  -1   7       31.69       20.74     18.98 o
  11  -1   7      236.56      331.10     58.05 o
  12  -1   7      369.42      330.35     48.00 o
  13  -1   7      296.11      288.55    109.55 o
  -9   0   7      188.97      172.08     94.72 o
  -8   0   7      192.83      220.62     97.77 o
  -7   0   7      524.78      489.62     97.13 o
  -6   0   7      113.46      126.37     36.48 o
  -5   0   7      226.40      218.49     37.58 o
  -4   0   7      410.37      432.16     41.57 o
  -3   0   7      816.26      839.13     47.33 o
  -2   0   7     1957.74     1956.87     56.76 o
  -1   0   7     1919.18     1897.45     44.90 o
   0   0   7     1500.16     1434.23     41.08 o
   1   0   7      341.03      339.11     34.36 o
   2   0   7        0.04       -7.84     29.13 o
   3   0   7      406.17      386.23     60.09 o
   4   0   7     1144.72     1165.06     60.66 o
   5   0   7     1674.43     1673.39     29.92 o
   6   0   7     2844.00     2917.70     35.18 o
   7   0   7      394.26      394.34     29.56 o
   8   0   7     1212.75     1212.34     41.59 o
   9   0   7       65.65       79.60     29.61 o
  10   0   7       95.61      107.05     22.22 o
  11   0   7       77.54      103.15     41.10 o
  12   0   7      433.21      413.15    109.24 o
  13   0   7      398.85      470.60     70.08 o
  14   0   7      113.64      100.55    101.73 o
  -9   1   7      285.93      415.33     95.16 o
  -8   1   7      154.94      121.42     87.75 o
  -7   1   7       92.64       96.64     38.83 o
  -6   1   7       71.63      103.33     28.95 o
  -5   1   7      447.03      414.34     34.29 o
  -4   1   7       11.13       -2.22     27.08 o
  -3   1   7      924.00      910.68     41.36 o
  -2   1   7     1530.74     1500.43     43.25 o
  -1   1   7     2252.30     2275.46     48.63 o
   0   1   7     2440.29     2406.99     50.48 o
   1   1   7        5.60       12.77     26.71 o
   2   1   7      591.43      602.01     44.25 o
   3   1   7     2293.96     2322.50    134.97 o
   4   1   7     1485.51     1374.54     59.56 o
   5   1   7     3285.79     3215.75     60.49 o
   6   1   7     1109.14     1131.65     34.07 o
   7   1   7     1796.70     1740.56     36.99 o
   8   1   7      241.30      236.36     29.98 o
   9   1   7       18.07       31.04     34.56 o
  10   1   7      123.14      135.10     18.15 o
  11   1   7      556.24      549.79     41.32 o
  12   1   7      383.78      403.13     53.97 o
  13   1   7      158.00      141.20     41.35 o
  14   1   7       84.82       30.06    115.45 o
  -9   2   7      239.74      168.58     94.27 o
  -8   2   7      121.26      192.99    102.29 o
  -7   2   7       38.66        8.34     64.69 o
  -6   2   7       14.20        8.56     27.43 o
  -5   2   7      880.31      801.13     37.41 o
  -4   2   7     1249.56     1289.34     42.40 o
  -3   2   7      474.60      535.30     32.80 o
  -2   2   7      527.53      535.50     32.85 o
  -1   2   7     1653.85     1622.50     44.61 o
   0   2   7     1342.34     1285.28     41.45 o
   1   2   7       34.22       41.52     33.21 o
   2   2   7      559.70      569.49     31.15 o
   3   2   7     2009.20     2169.11     82.82 o
   4   2   7     1543.69     1511.82     55.88 o
   5   2   7     1942.99     1948.82     50.29 o
   6   2   7     2472.54     2491.52     40.81 o
   7   2   7      946.50      944.08     30.32 o
   8   2   7       50.06       42.48     25.53 o
   9   2   7        0.43        6.63     29.72 o
  10   2   7      327.26      332.06     32.48 o
  11   2   7      388.04      386.35     34.56 o
  12   2   7      230.92      251.69     40.75 o
  13   2   7      264.03      201.87     43.98 o
  14   2   7      189.59      168.56     82.98 o
  -8   3   7       63.92       66.16     94.99 o
  -7   3   7        7.71        1.97     45.48 o
  -6   3   7        4.65      -13.42     23.47 o
  -5   3   7      374.52      364.86     30.94 o
  -4   3   7      908.36      865.05     37.46 o
  -3   3   7     2044.23     2068.48     41.78 o
  -2   3   7      651.21      682.39     32.04 o
  -1   3   7      486.00      446.78     34.32 o
   0   3   7       50.29       29.21     34.72 o
   1   3   7      155.08      181.56     30.43 o
   2   3   7        8.00        8.46     24.77 o
   3   3   7     1273.05     1217.18     41.03 o
   4   3   7     1234.40     1217.36     39.54 o
   5   3   7     1322.27     1225.76     33.71 o
   6   3   7     1501.04     1497.19     34.36 o
   7   3   7      413.29      461.54     36.00 o
   8   3   7        0.33       10.73     29.09 o
   9   3   7      228.85      209.58     36.34 o
  10   3   7      665.16      659.91     38.06 o
  11   3   7       40.04       57.01     38.79 o
  12   3   7      468.49      445.06     44.54 o
  13   3   7      639.29      612.27     56.65 o
  14   3   7      110.67       91.73     84.84 o
  -8   4   7       31.94      -14.82     93.47 o
  -7   4   7        0.59      -10.13     47.68 o
  -6   4   7        2.48       26.23     46.88 o
  -5   4   7       77.23       75.83     19.30 o
  -4   4   7      877.51      846.71     29.22 o
  -3   4   7      577.21      639.32     30.65 o
  -2   4   7     2274.44     2223.50     44.78 o
  -1   4   7      240.40      259.66     30.40 o
   0   4   7       39.24       43.66     29.25 o
   1   4   7       23.64       22.03     19.54 o
   2   4   7      833.93      906.72     28.94 o
   3   4   7      483.32      453.67     29.41 o
   4   4   7     1488.00     1539.55     31.53 o
   5   4   7      160.45      179.59     20.50 o
   6   4   7     1548.11     1587.16     35.68 o
   7   4   7       39.70       37.33     26.47 o
   8   4   7       18.55       13.50     27.07 o
   9   4   7      454.02      439.29     39.86 o
  10   4   7      116.65      138.02     38.70 o
  11   4   7      584.46      601.50     45.89 o
  12   4   7      774.33      826.07     58.57 o
  13   4   7      137.92      121.72     47.34 o
  -8   5   7       82.87      167.83    100.37 o
  -7   5   7        2.58      -19.03     52.60 o
  -6   5   7       16.17       51.46     49.66 o
  -5   5   7       23.49       16.91     49.31 o
  -4   5   7     1100.95     1062.88     50.30 o
  -3   5   7      319.39      304.23     35.80 o
  -2   5   7       27.05       45.04     24.88 o
  -1   5   7     1073.28     1037.14     41.42 o
   0   5   7      359.38      375.94     27.29 o
   1   5   7      136.95      116.36     19.84 o
   2   5   7      567.43      554.77     24.49 o
   3   5   7     2322.84     2498.49     52.81 o
   4   5   7     1231.24     1236.57     35.16 o
   5   5   7      144.01      118.54     13.84 o
   6   5   7      758.00      793.61     31.45 o
   7   5   7      143.66      135.80     26.65 o
   8   5   7      210.54      196.02     32.04 o
   9   5   7      143.08      127.45     34.38 o
  10   5   7      772.04      712.27     73.94 o
  11   5   7      852.98      869.82     60.65 o
  12   5   7      242.34      272.51     50.93 o
  13   5   7      159.13      133.29     51.02 o
  -7   6   7        4.26       27.87     54.51 o
  -6   6   7       29.80       42.92     61.74 o
  -5   6   7      265.39      325.24     55.74 o
  -4   6   7      566.12      559.88     43.78 o
  -3   6   7      270.31      285.43     38.44 o
  -2   6   7      409.51      390.99     43.56 o
  -1   6   7      191.54      222.17     24.93 o
   0   6   7       33.75       31.52     20.45 o
   1   6   7       72.86       69.78     15.81 o
   2   6   7      838.55      778.00     22.96 o
   3   6   7     1015.36      997.85     33.95 o
   4   6   7     2336.88     2514.35     44.63 o
   5   6   7      739.34      761.54     22.01 o
   6   6   7      176.66      146.13     25.17 o
   7   6   7      199.52      175.42     28.67 o
   8   6   7        6.33        9.95     34.05 o
   9   6   7      914.42      935.22     52.97 o
  10   6   7      862.74      820.34     80.52 o
  11   6   7      296.93      240.00     53.10 o
  12   6   7      217.14      212.00     52.85 o
  13   6   7      109.98      155.60     99.04 o
  -7   7   7        7.06       37.68     56.71 o
  -6   7   7      124.74       87.17     61.97 o
  -5   7   7      279.57      221.92     60.30 o
  -4   7   7      159.37      225.06     63.10 o
  -3   7   7      830.90      906.49     45.42 o
  -2   7   7      414.98      429.29     40.30 o
  -1   7   7        6.60       -0.38     20.27 o
   0   7   7      173.95      168.58     10.18 o
   1   7   7      514.15      488.51     36.57 o
   2   7   7      779.31      822.03     41.77 o
   3   7   7     1035.27     1041.88     43.44 o
   4   7   7     1178.32     1197.95     73.53 o
   5   7   7     1176.22     1107.97     62.44 o
   6   7   7       18.85      -15.49     25.37 o
   7   7   7      295.10      278.57     33.76 o
   8   7   7      600.27      597.04     46.19 o
   9   7   7      487.15      460.59     46.52 o
  10   7   7      373.07      443.26     74.73 o
  11   7   7      340.49      279.05     68.99 o
  12   7   7      191.32      120.84     61.63 o
  -6   8   7      202.74      216.06     68.07 o
  -5   8   7      181.53      155.41     58.40 o
  -4   8   7      515.44      525.00     62.48 o
  -3   8   7      825.23      898.51    105.84 o
  -2   8   7       13.78      -12.33     87.18 o
  -1   8   7       12.89       16.15      7.89 o
   0   8   7        9.87       21.67     34.41 o
   1   8   7     1043.29     1114.97     47.31 o
   2   8   7      753.72      680.45     59.02 o
   3   8   7     1034.65      858.96    195.56 o
   4   8   7     1232.01     1235.90     56.47 o
   5   8   7       52.88       43.75     33.69 o
   6   8   7       27.40       27.66     21.83 o
   7   8   7        4.34       26.42     26.20 o
   8   8   7      362.01      295.85     38.74 o
   9   8   7      511.50      609.87     78.51 o
  10   8   7      223.00      282.88     74.34 o
  11   8   7      208.90      251.60     71.65 o
  12   8   7      104.94      183.19     71.71 o
  -5   9   7      313.50      328.03     69.91 o
  -4   9   7      456.79      442.72     68.92 o
  -3   9   7       85.76      125.23     86.28 o
  -2   9   7       43.50       26.89     86.44 o
  -1   9   7       11.42        4.70     30.91 o
   0   9   7      196.36      138.97     36.72 o
   1   9   7      212.92      240.19     45.65 o
   2   9   7      758.21      809.27     66.97 o
   3   9   7     1064.46     1191.07     65.48 o
   4   9   7      230.30      230.63     48.23 o
   5   9   7      124.23      151.35     43.09 o
   6   9   7      117.02      114.87     78.39 o
   7   9   7      165.87      105.70     80.00 o
   8   9   7      143.72      203.94     80.18 o
   9   9   7      467.01      513.47     89.57 o
  10   9   7      362.77      323.29     81.85 o
  11   9   7       81.63      111.23     78.90 o
  -4  10   7      147.84      176.80     66.49 o
  -3  10   7       53.43       10.93     83.62 o
  -2  10   7       34.68      -28.51     98.92 o
  -1  10   7       34.39        1.93     98.33 o
   0  10   7      182.55      135.44     96.29 o
   1  10   7      317.17      354.66     89.62 o
   2  10   7      360.81      310.82     75.77 o
   3  10   7      177.11       69.17     74.52 o
   4  10   7      132.20      138.44     50.54 o
   5  10   7       19.27       13.42     82.05 o
   6  10   7       27.42       16.28     82.28 o
   7  10   7      336.27      351.83     91.55 o
   8  10   7       98.15      161.10     87.66 o
   9  10   7      389.77      357.70     83.82 o
  10  10   7      188.37      276.39     88.26 o
  -3  11   7       13.52      -28.83     78.46 o
  -2  11   7        1.32      -17.18     93.01 o
  -1  11   7       67.66       42.89     80.57 o
   0  11   7      158.00      239.90    107.79 o
   1  11   7      293.74      374.82     94.55 o
   2  11   7      208.09      219.27     84.24 o
   3  11   7       29.66       14.80     94.33 o
   4  11   7      122.33       77.94     77.75 o
   5  11   7        1.81      -36.43     86.15 o
   6  11   7      111.08      203.73     79.08 o
   7  11   7       23.61      -14.36     93.91 o
   8  11   7      152.85       85.43     91.78 o
   9  11   7      319.95      210.18     87.28 o
  -1  12   7       55.34      142.20    118.98 o
   0  12   7      149.36      186.45     90.18 o
   1  12   7      134.29      262.26     99.84 o
   2  12   7       98.19       69.04     79.63 o
   3  12   7       98.70      179.90    108.26 o
   4  12   7       70.23      108.53     87.10 o
   5  12   7       32.60      121.49     89.89 o
   6  12   7       15.98       39.22     99.80 o
   7  12   7       84.34       33.51     82.89 o
   8  12   7      119.35      148.69     89.09 o
   2  13   7       85.85      260.04    117.08 o
   3  13   7       46.33      118.01    105.11 o
   4  13   7       23.74       65.18     86.84 o
   5  13   7        2.04       50.08     95.21 o
   0 -11   8      113.63      167.07     76.97 o
   1 -11   8       77.72       62.18     60.65 o
   2 -11   8       21.58       21.68     69.22 o
   3 -11   8       93.88       79.96     67.39 o
   4 -11   8      174.54      121.17     66.45 o
  -3 -10   8       66.03       99.17     85.16 o
  -2 -10   8      271.56      320.79     67.54 o
  -1 -10   8      269.10      287.55     53.24 o
   0 -10   8      194.77      240.53     68.82 o
   1 -10   8       25.95       11.52     68.30 o
   2 -10   8       11.04        6.12     65.19 o
   3 -10   8       81.54      177.63     61.85 o
   4 -10   8      127.08      126.90     71.71 o
   5 -10   8       97.46      127.37     51.90 o
   6 -10   8      203.26      193.09     51.08 o
   7 -10   8       98.86       79.02     60.24 o
  -4  -9   8       70.43      127.73     67.03 o
  -3  -9   8       62.61      112.29     65.88 o
  -2  -9   8      177.75      247.49     76.00 o
  -1  -9   8      152.62      138.68     47.52 o
   0  -9   8      563.25      628.52     49.51 o
   1  -9   8        3.16        2.71     37.20 o
   2  -9   8       27.79      -34.82     55.05 o
   3  -9   8       37.51       37.45     57.32 o
   4  -9   8      249.18      310.07     64.91 o
   5  -9   8      193.01      214.18     50.82 o
   6  -9   8      220.02      197.48     50.93 o
   7  -9   8      124.09       71.95     48.49 o
   8  -9   8       20.10       39.25     44.42 o
  -5  -8   8      121.05      122.72     91.65 o
  -4  -8   8      142.77      195.59     89.83 o
  -3  -8   8      159.16      198.64     79.83 o
  -2  -8   8      214.29      254.98     65.44 o
  -1  -8   8      223.56      249.67     56.08 o
   0  -8   8       35.37       -7.13     41.05 o
   1  -8   8      225.82      223.91     40.67 o
   2  -8   8        1.80       30.19     50.44 o
   3  -8   8      140.32      144.86     58.71 o
   4  -8   8      340.10      341.03     63.14 o
   5  -8   8      679.45      689.24     55.18 o
   6  -8   8      181.19      190.46     48.82 o
   7  -8   8      123.45      126.11     57.79 o
   8  -8   8        5.15       47.31     47.58 o
   9  -8   8        2.77       13.44     58.79 o
  -6  -7   8       15.78      -16.75     88.63 o
  -5  -7   8       67.56       92.18     86.65 o
  -4  -7   8      223.62      265.37     89.99 o
  -3  -7   8      282.65      373.06     81.43 o
  -2  -7   8      209.65      283.29     72.51 o
  -1  -7   8       95.58       92.44     33.38 o
   0  -7   8      139.21      109.32     28.29 o
   1  -7   8       62.64       45.10     25.33 o
   2  -7   8      112.26      106.55     21.58 o
   3  -7   8      176.49      169.12     49.20 o
   4  -7   8      631.05      654.06     61.07 o
   5  -7   8      400.92      446.62     48.94 o
   6  -7   8      397.36      348.65     48.32 o
   7  -7   8      358.55      381.28     49.67 o
   8  -7   8        2.02      -23.25     41.70 o
   9  -7   8       33.74        8.33     49.93 o
  10  -7   8      174.87      197.81     57.38 o
  -6  -6   8        0.05        6.24     97.26 o
  -5  -6   8        3.10      -14.55     85.04 o
  -4  -6   8      816.78      720.40     97.58 o
  -3  -6   8       76.41      106.53     70.17 o
  -2  -6   8      107.10      156.12     48.96 o
  -1  -6   8      727.36      700.15     46.54 o
   0  -6   8      282.07      277.51     35.07 o
   1  -6   8        0.04       -7.55     23.62 o
   2  -6   8     1338.04     1337.24     33.26 o
   3  -6   8      879.66      780.22    101.65 o
   4  -6   8      364.28      389.94     44.69 o
   5  -6   8      194.21      218.05     40.32 o
   6  -6   8      806.24      841.73     49.66 o
   7  -6   8      265.05      273.64     44.78 o
   8  -6   8        1.60       21.18     40.93 o
   9  -6   8      122.50       46.68     50.26 o
  10  -6   8      224.78      209.17     56.83 o
  11  -6   8      279.96      309.45     60.61 o
  -7  -5   8        0.90       71.59     89.64 o
  -6  -5   8        1.38       -6.40     95.95 o
  -5  -5   8       12.28        6.98     78.04 o
  -4  -5   8     1450.67     1586.08    113.49 o
  -3  -5   8       19.91      -17.43     44.78 o
  -2  -5   8      484.77      417.94     48.83 o
  -1  -5   8      545.25      566.71     38.00 o
   0  -5   8      203.54      235.23     29.93 o
   1  -5   8        0.51        6.02     22.75 o
   2  -5   8      221.98      226.63     30.65 o
   3  -5   8     2116.74     2092.29     38.86 o
   4  -5   8      776.20      788.70     46.18 o
   5  -5   8      414.16      470.51     45.88 o
   6  -5   8      790.61      780.70     49.09 o
   7  -5   8        5.74       -9.30     36.46 o
   8  -5   8        1.40       11.29     39.58 o
   9  -5   8      199.69      174.56     54.03 o
  10  -5   8      210.39      249.47     60.74 o
  11  -5   8      434.53      576.96     67.37 o
  12  -5   8       86.57      128.97     57.92 o
  -7  -4   8        4.67      -24.41     84.14 o
  -6  -4   8       10.84        8.28     94.09 o
  -5  -4   8      233.49      252.70     36.89 o
  -4  -4   8      963.89     1054.84     74.97 o
  -3  -4   8     1107.73     1140.10     58.26 o
  -2  -4   8      158.80      108.28     66.07 o
  -1  -4   8      300.05      276.52     40.29 o
   0  -4   8       90.73       68.24     31.41 o
   1  -4   8        9.32      -10.96     34.15 o
   2  -4   8      338.25      317.66     31.81 o
   3  -4   8      219.75      233.06     21.96 o
   4  -4   8     2290.35     2337.00     61.13 o
   5  -4   8      799.87      802.04     58.60 o
   6  -4   8       50.13       10.64     37.03 o
   7  -4   8      431.23      415.41     39.61 o
   8  -4   8      455.68      378.73     41.15 o
   9  -4   8      588.46      519.07     62.06 o
  10  -4   8      354.65      342.20     53.84 o
  11  -4   8      147.77      171.93     53.71 o
  12  -4   8      170.60      159.95     63.09 o
  -8  -3   8       26.76       48.49    104.71 o
  -7  -3   8        8.58      -53.72    102.61 o
  -6  -3   8      221.23      228.70     95.01 o
  -5  -3   8      159.85      156.56     53.81 o
  -4  -3   8      874.30      873.12     49.02 o
  -3  -3   8     2815.75     2825.44     70.74 o
  -2  -3   8        0.83       13.60     36.34 o
  -1  -3   8      226.78      294.79     58.20 o
   0  -3   8       10.53       25.34     47.07 o
   1  -3   8       97.99      142.32     43.68 o
   2  -3   8      783.51      788.90     44.60 o
   3  -3   8     2053.24     1915.63     40.24 o
   4  -3   8      261.19      272.13     22.19 o
   5  -3   8      228.77      218.86     35.66 o
   6  -3   8       49.97       21.51     33.88 o
   7  -3   8      918.95      818.09     44.38 o
   8  -3   8      579.18      564.09     52.90 o
   9  -3   8     1235.81     1253.53     72.65 o
  10  -3   8      367.19      368.43     53.62 o
  11  -3   8      192.19      175.33     71.62 o
  12  -3   8      208.89      256.49     64.80 o
  13  -3   8      116.02      130.41     97.51 o
  -8  -2   8        2.25      -46.26    101.58 o
  -7  -2   8       30.93       45.46     78.91 o
  -6  -2   8      231.81      202.51     72.95 o
  -5  -2   8      413.67      415.48     40.48 o
  -4  -2   8      574.03      579.94     44.52 o
  -3  -2   8     2677.36     2604.47     68.83 o
  -2  -2   8       72.81       77.31     37.02 o
  -1  -2   8      117.17       76.22     51.93 o
   0  -2   8        0.71       19.21     46.17 o
   1  -2   8      777.21      735.55     43.77 o
   2  -2   8     2182.43     2198.52    114.29 o
   3  -2   8     2838.45     2811.59     55.82 o
   4  -2   8     1574.84     1520.17     53.74 o
   5  -2   8       29.83       27.12      7.35 o
   6  -2   8        3.08      -16.89     30.86 o
   7  -2   8      231.86      201.66     33.67 o
   8  -2   8      431.49      462.61     55.89 o
   9  -2   8      501.44      569.52     53.71 o
  10  -2   8      828.09     1001.83     77.30 o
  11  -2   8      589.58      593.84     65.40 o
  12  -2   8      197.85      218.63     57.96 o
  13  -2   8       45.64       32.21    113.73 o
  -8  -1   8       28.86      -84.81    101.44 o
  -7  -1   8       83.10      147.72     78.30 o
  -6  -1   8       83.11      127.67     89.74 o
  -5  -1   8      543.63      574.79     43.65 o
  -4  -1   8      836.33      827.35     48.84 o
  -3  -1   8      356.59      385.46     44.63 o
  -2  -1   8      135.43      169.99     38.09 o
  -1  -1   8       68.07       72.09     35.29 o
   0  -1   8      133.45      117.25     36.39 o
   1  -1   8     1621.10     1618.05    104.80 o
   2  -1   8     2161.78     2043.79     54.40 o
   3  -1   8     3266.46     3093.90     58.50 o
   4  -1   8     1658.49     1676.95     37.30 o
   5  -1   8     1024.51     1008.51     24.05 o
   6  -1   8      174.67      153.14     18.97 o
   7  -1   8      235.79      215.25     19.17 o
   8  -1   8      104.81       97.58     26.48 o
   9  -1   8     2852.36     2859.33     87.02 o
  10  -1   8      624.38      642.58     60.95 o
  11  -1   8      307.65      368.09     58.15 o
  12  -1   8      197.74      321.05    105.77 o
  13  -1   8       68.83       42.28     87.47 o
  -8   0   8       19.34       10.14     84.06 o
  -7   0   8      174.84      140.81     77.71 o
  -6   0   8      541.70      531.84     91.40 o
  -5   0   8      356.87      390.65     44.57 o
  -4   0   8      103.50      127.66     36.96 o
  -3   0   8      225.11      222.82     31.71 o
  -2   0   8      405.96      359.13     35.64 o
  -1   0   8     1275.71     1237.88     42.75 o
   0   0   8      177.01      175.96     30.44 o
   1   0   8     1345.07     1316.41     45.87 o
   2   0   8     2748.14     2744.59     72.52 o
   3   0   8     3201.17     3186.17     54.53 o
   4   0   8     1434.65     1394.89     84.79 o
   5   0   8      243.75      223.83     24.51 o
   6   0   8       28.90       21.14     18.89 o
   7   0   8      290.50      292.36     41.83 o
   8   0   8       21.93        8.90     28.16 o
   9   0   8     3864.58     3762.98    110.79 o
  10   0   8      957.92      977.25     44.87 o
  11   0   8       67.37       51.58     59.07 o
  12   0   8      122.57      149.49     46.56 o
  13   0   8       12.55       92.31     88.13 o
  -8   1   8       23.73       88.34    106.39 o
  -7   1   8      281.13      336.85    102.91 o
  -6   1   8      464.95      471.70     36.16 o
  -5   1   8      725.03      692.98     39.65 o
  -4   1   8      174.20      209.54     32.56 o
  -3   1   8      158.22      138.84     34.10 o
  -2   1   8       60.41       42.77     42.65 o
  -1   1   8      996.38      999.65     41.93 o
   0   1   8      150.60      160.01     31.30 o
   1   1   8     1375.58     1315.91     47.73 o
   2   1   8     1335.25     1286.38     43.39 o
   3   1   8     1074.88     1039.74     60.24 o
   4   1   8     1369.80     1373.29    138.55 o
   5   1   8        4.08        0.17     19.76 o
   6   1   8       87.74       92.94     16.36 o
   7   1   8      381.20      367.18     29.07 o
   8   1   8      645.65      652.50     40.19 o
   9   1   8     1395.24     1368.21     48.17 o
  10   1   8     1020.18     1027.59     48.32 o
  11   1   8      244.70      202.44     77.73 o
  12   1   8        2.21        9.60     47.08 o
  13   1   8        0.04        2.73     39.15 o
  -8   2   8       25.13      -14.28    100.78 o
  -7   2   8      147.89       65.87     75.53 o
  -6   2   8      117.22      173.42     32.20 o
  -5   2   8      735.41      799.32     40.36 o
  -4   2   8     1151.89     1154.74     64.33 o
  -3   2   8      109.47      111.12     30.01 o
  -2   2   8      112.32      101.88     32.31 o
  -1   2   8       30.31       34.90     30.66 o
   0   2   8     1194.63     1153.29     42.90 o
   1   2   8      745.10      711.04     78.64 o
   2   2   8      890.47      898.50     40.22 o
   3   2   8     1185.67     1127.82     40.76 o
   4   2   8      264.48      258.80     32.79 o
   5   2   8        0.44        4.74     15.72 o
   6   2   8      523.09      522.51     28.71 o
   7   2   8     1625.50     1651.58     38.85 o
   8   2   8      729.28      629.23     56.35 o
   9   2   8      284.17      270.10     32.08 o
  10   2   8     1844.20     1784.20     57.03 o
  11   2   8        1.25      -16.95     48.06 o
  12   2   8       54.18       63.75     38.41 o
  13   2   8       67.21       49.47     40.78 o
  -8   3   8      106.05       69.46    107.07 o
  -7   3   8       63.46       24.20     83.71 o
  -6   3   8      247.41      295.44     50.87 o
  -5   3   8      609.41      565.80     36.80 o
  -4   3   8      174.63      154.31     31.52 o
  -3   3   8      455.52      469.78     36.44 o
  -2   3   8        0.13       13.12     29.65 o
  -1   3   8      105.05       90.55     29.13 o
   0   3   8      586.11      560.25     44.77 o
   1   3   8      830.45      832.24     50.51 o
   2   3   8     1887.12     1957.53     42.47 o
   3   3   8      296.74      287.20     28.67 o
   4   3   8       84.04       58.56     30.56 o
   5   3   8      248.37      255.67     26.12 o
   6   3   8      670.85      668.18     29.32 o
   7   3   8      693.84      668.94     31.46 o
   8   3   8     1290.05     1266.33     60.51 o
   9   3   8      443.87      439.90     40.73 o
  10   3   8     1178.12     1200.00     54.81 o
  11   3   8        3.86       10.22     46.49 o
  12   3   8      121.16      128.87     41.88 o
  13   3   8       67.66       83.97     42.80 o
  -7   4   8      363.65      365.29     88.09 o
  -6   4   8      330.04      453.87     54.80 o
  -5   4   8      217.68      221.87     46.72 o
  -4   4   8      185.03      180.97     32.44 o
  -3   4   8      131.38      103.08     36.57 o
  -2   4   8       19.69       35.03     30.97 o
  -1   4   8       35.96       27.71     24.89 o
   0   4   8     1092.78     1161.91     56.57 o
   1   4   8     2031.62     1971.36     57.20 o
   2   4   8     1815.45     1801.83     55.20 o
   3   4   8      444.23      425.23     29.02 o
   4   4   8        5.01       17.13     28.79 o
   5   4   8      183.43      193.49     15.56 o
   6   4   8      336.66      358.14     26.80 o
   7   4   8      850.12      821.56     35.47 o
   8   4   8      932.71      913.63     44.36 o
   9   4   8      907.88      931.79    107.71 o
  10   4   8      415.19      377.43     53.02 o
  11   4   8        0.40        1.47     46.75 o
  12   4   8       93.12       89.19     53.53 o
  13   4   8       91.22       64.44     49.56 o
  -7   5   8      246.59      311.97    109.39 o
  -6   5   8      268.26      381.20     79.38 o
  -5   5   8      176.65      181.88     52.84 o
  -4   5   8      292.99      218.98     54.07 o
  -3   5   8      115.30       92.59     26.49 o
  -2   5   8      456.12      523.14     36.42 o
  -1   5   8      727.46      762.14     51.00 o
   0   5   8      736.91      776.01     54.51 o
   1   5   8     1137.57     1160.75     33.18 o
   2   5   8     1110.30     1073.36     39.28 o
   3   5   8      398.33      378.00     23.26 o
   4   5   8       46.93       26.49     19.13 o
   5   5   8      176.47      191.46     18.85 o
   6   5   8      291.60      284.17     26.92 o
   7   5   8     1111.31     1119.56     39.93 o
   8   5   8      831.26      788.45     41.04 o
   9   5   8      482.06      446.60     51.93 o
  10   5   8       28.75       11.11     43.95 o
  11   5   8       52.97       36.35     47.09 o
  12   5   8       67.34       71.49     64.46 o
  13   5   8       42.86       94.06     65.55 o
  -6   6   8       92.18       97.16     69.28 o
  -5   6   8      133.34      138.59     55.77 o
  -4   6   8      115.93       46.63     53.61 o
  -3   6   8       48.33       27.52     37.42 o
  -2   6   8      627.74      618.19     43.23 o
  -1   6   8     2370.81     2425.39     64.01 o
   0   6   8      665.53      680.92     46.33 o
   1   6   8      890.51      851.47     31.80 o
   2   6   8      686.26      716.45     26.61 o
   3   6   8       93.04       90.55     20.52 o
   4   6   8        3.09       10.09     22.60 o
   5   6   8      212.96      197.85     23.55 o
   6   6   8      875.04      851.36     33.46 o
   7   6   8      441.77      429.47     40.06 o
   8   6   8      696.01      673.81     38.52 o
   9   6   8      254.35      238.02     34.66 o
  10   6   8       36.62       46.97     69.18 o
  11   6   8       20.41       -9.14     64.06 o
  12   6   8      128.00      101.13     70.52 o
  13   6   8       43.58       46.19     68.95 o
  -6   7   8      125.78      127.87     63.05 o
  -5   7   8       14.39       52.76     59.01 o
  -4   7   8        8.99       44.77     51.81 o
  -3   7   8       93.70      105.62     58.64 o
  -2   7   8      731.19      737.32     90.07 o
  -1   7   8       60.01       53.59     31.69 o
   0   7   8     1277.92     1270.46     25.40 o
   1   7   8      721.76      802.77     42.83 o
   2   7   8      223.27      199.50     34.80 o
   3   7   8       18.26        2.72     36.38 o
   4   7   8      339.83      355.31     39.83 o
   5   7   8      639.96      615.55     40.53 o
   6   7   8      524.76      500.29     75.13 o
   7   7   8      226.66      218.92     33.58 o
   8   7   8      706.13      681.38     45.81 o
   9   7   8      154.68      189.54     74.83 o
  10   7   8       37.07       63.84     72.79 o
  11   7   8       40.05       83.40     72.42 o
  12   7   8       65.13        9.62     68.32 o
  -5   8   8        0.38       19.25     57.43 o
  -4   8   8       47.04       85.89     63.04 o
  -3   8   8       31.32        4.05     57.75 o
  -2   8   8      443.46      476.28     94.37 o
  -1   8   8      218.33      241.93     44.46 o
   0   8   8       66.48       78.60     40.73 o
   1   8   8      388.00      387.31     47.38 o
   2   8   8      161.62      193.83     48.14 o
   3   8   8       36.88       34.45     44.42 o
   4   8   8      365.89      428.29     48.32 o
   5   8   8      475.47      539.46     45.62 o
   6   8   8      711.99      704.91     94.86 o
   7   8   8      194.39      255.73     32.54 o
   8   8   8      470.17      529.79     83.73 o
   9   8   8      133.07      137.59     69.31 o
  10   8   8        0.76      -75.36     75.36 o
  11   8   8       43.94       24.81     74.32 o
  12   8   8      132.41      192.27     78.89 o
  -4   9   8        0.57      -16.76     59.39 o
  -3   9   8       18.14      -19.80     69.88 o
  -2   9   8      253.96      307.61     98.46 o
  -1   9   8      187.41      195.17     79.94 o
   0   9   8      147.71       93.56     80.80 o
   1   9   8        0.97      -17.26     38.22 o
   2   9   8        0.70       22.83     87.16 o
   3   9   8       45.96       21.53     49.37 o
   4   9   8       96.03       91.89     46.61 o
   5   9   8      253.63      284.91     71.80 o
   6   9   8      677.04      790.56     92.64 o
   7   9   8      289.01      325.59     74.35 o
   8   9   8       43.88       47.30     79.48 o
   9   9   8      140.86      165.85     83.02 o
  10   9   8        0.35      102.65     73.70 o
  11   9   8      152.72       80.70     75.80 o
  -3  10   8       51.66      -33.82    101.40 o
  -2  10   8       79.54      105.99     88.98 o
  -1  10   8      278.02      376.07    105.31 o
   0  10   8       63.01       34.97     87.41 o
   1  10   8       78.71       50.96     92.96 o
   2  10   8       25.15       17.67     76.20 o
   3  10   8       17.56      -54.23     76.64 o
   4  10   8      127.57      155.29     89.30 o
   5  10   8      239.15      217.48     86.61 o
   6  10   8      179.58      116.55     89.03 o
   7  10   8      143.35      141.10     81.13 o
   8  10   8       36.06      -49.13     86.21 o
   9  10   8      105.04       83.45     82.78 o
  10  10   8       99.30      131.70     89.43 o
  -2  11   8       83.04       89.41     87.91 o
  -1  11   8      238.45      221.27     95.15 o
   0  11   8       17.06      108.40    110.85 o
   1  11   8       43.22       99.41     93.50 o
   2  11   8      123.15      106.41     82.29 o
   3  11   8       99.41       55.59     87.14 o
   4  11   8      132.61      168.55    101.70 o
   5  11   8      132.64      132.95    103.16 o
   6  11   8      152.14      125.27    102.54 o
   7  11   8       76.30       89.19     84.52 o
   8  11   8        4.43      -23.57     96.62 o
   9  11   8        6.10      -71.68     90.69 o
   0  12   8       73.28      196.65    102.95 o
   1  12   8       50.23      148.59     94.66 o
   2  12   8        2.75      185.52     93.68 o
   3  12   8        0.31      -31.99    104.82 o
   4  12   8       65.64       70.02     93.71 o
   5  12   8      151.72      133.29    102.99 o
   6  12   8      151.96      165.35     93.85 o
   7  12   8       83.24       64.46    104.13 o
   0 -10   9        0.38       14.03     63.83 o
   1 -10   9       83.48       74.95     73.55 o
   2 -10   9       92.25       12.35     60.52 o
   3 -10   9      250.35      269.38     70.05 o
   4 -10   9      189.56      172.24     65.00 o
   5 -10   9       38.15       42.33     50.71 o
  -2  -9   9       14.53       -3.45     59.18 o
  -1  -9   9      132.70       99.56     50.27 o
   0  -9   9        3.21      -10.73     63.53 o
   1  -9   9       73.38       36.60     60.09 o
   2  -9   9      584.90      582.84     72.12 o
   3  -9   9      433.48      458.01     76.39 o
   4  -9   9      170.16      133.89     68.17 o
   5  -9   9       11.83        2.46     52.77 o
   6  -9   9        8.32       -8.54     52.01 o
   7  -9   9       60.44       65.31     48.34 o
  -4  -8   9      163.19      233.17     93.90 o
  -3  -8   9       58.71       78.05     79.66 o
  -2  -8   9        0.09      -35.82     57.39 o
  -1  -8   9       47.23       80.69     54.31 o
   0  -8   9      490.73      536.46     51.31 o
   1  -8   9      402.90      418.46     44.18 o
   2  -8   9      552.92      636.17     73.90 o
   3  -8   9      442.88      486.19     68.18 o
   4  -8   9      227.75      215.81     59.73 o
   5  -8   9        0.19       -8.58     47.60 o
   6  -8   9       38.00       51.53     48.32 o
   7  -8   9      145.63      207.56     51.01 o
   8  -8   9      212.31      211.91     48.97 o
   9  -8   9      241.89      237.79     60.33 o
  -5  -7   9       62.50      155.74     85.14 o
  -4  -7   9       48.92       83.97     80.72 o
  -3  -7   9       73.30       54.54     71.88 o
  -2  -7   9        8.90      -26.65     70.78 o
  -1  -7   9       38.25       20.94     64.52 o
   0  -7   9      824.40      780.18     50.37 o
   1  -7   9      758.22      803.51     46.35 o
   2  -7   9      721.43      719.74     40.48 o
   3  -7   9      252.71      227.10     59.09 o
   4  -7   9      141.95      138.12     48.15 o
   5  -7   9        7.30        3.42     45.33 o
   6  -7   9      157.17      157.72     46.51 o
   7  -7   9      212.56      196.20     45.46 o
   8  -7   9      383.75      422.70     51.57 o
   9  -7   9      194.08      235.28     65.69 o
  10  -7   9      334.88      410.38     71.58 o
  -5  -6   9      124.45       49.09     83.54 o
  -4  -6   9      214.84      307.66     84.40 o
  -3  -6   9       13.03       16.82     73.96 o
  -2  -6   9       74.35       91.57     69.07 o
  -1  -6   9      234.12      271.35     67.66 o
   0  -6   9      378.64      364.52     37.88 o
   1  -6   9      117.17       91.19     35.09 o
   2  -6   9     1054.86     1090.86     44.30 o
   3  -6   9      315.76      303.13     24.95 o
   4  -6   9       15.18       56.11     45.68 o
   5  -6   9        9.10       -3.41     45.03 o
   6  -6   9      525.93      553.39     46.92 o
   7  -6   9      381.01      429.75     50.54 o
   8  -6   9      325.15      305.38     46.01 o
   9  -6   9      240.02      302.04     85.03 o
  10  -6   9      118.98      130.71     69.20 o
  11  -6   9       23.78        4.59     64.00 o
  -6  -5   9      187.14      178.36     94.91 o
  -5  -5   9      333.27      407.38     99.86 o
  -4  -5   9      138.76      105.48     41.40 o
  -3  -5   9        6.83       28.58     68.41 o
  -2  -5   9      247.00      169.53     70.62 o
  -1  -5   9      250.67      253.76     40.13 o
   0  -5   9      284.36      328.26     58.75 o
   1  -5   9      538.58      525.08     47.87 o
   2  -5   9        1.08        2.13     28.01 o
   3  -5   9      281.64      284.67     25.12 o
   4  -5   9       33.43       34.92     41.48 o
   5  -5   9       79.60       77.78     40.99 o
   6  -5   9      443.99      393.83     47.69 o
   7  -5   9      547.70      535.18     48.16 o
   8  -5   9      348.75      389.94     44.70 o
   9  -5   9      314.06      307.71     64.52 o
  10  -5   9       84.41       90.95     57.82 o
  11  -5   9       42.86       68.16     66.34 o
  -6  -4   9      239.90      381.52    106.15 o
  -5  -4   9      168.11      154.69     94.15 o
  -4  -4   9      116.44      109.60     40.76 o
  -3  -4   9        6.84       -7.48     42.98 o
  -2  -4   9       50.61       -0.42     64.27 o
  -1  -4   9      449.27      520.62     69.39 o
   0  -4   9      415.21      353.52     60.67 o
   1  -4   9      808.19      766.67     48.05 o
   2  -4   9      406.61      412.11     54.24 o
   3  -4   9       30.90       28.19     22.72 o
   4  -4   9      181.90      154.48     38.20 o
   5  -4   9       28.23       33.77     40.32 o
   6  -4   9      421.18      382.70     41.72 o
   7  -4   9      548.58      655.51     47.04 o
   8  -4   9      359.77      361.56     43.56 o
   9  -4   9      668.06      705.51     60.87 o
  10  -4   9       84.23       96.67     57.34 o
  11  -4   9       37.57       52.52     57.38 o
  12  -4   9       68.22       84.04     63.12 o
  -7  -3   9      219.36      166.34     90.33 o
  -6  -3   9       48.62      -27.07     79.25 o
  -5  -3   9      124.89      153.57     89.39 o
  -4  -3   9       40.47       66.71     37.00 o
  -3  -3   9       13.55       41.71     39.10 o
  -2  -3   9      895.35      919.08     52.80 o
  -1  -3   9      113.95      141.64     60.59 o
   0  -3   9      499.94      502.69     61.62 o
   1  -3   9     1332.18     1330.28     69.05 o
   2  -3   9      969.33      880.69     38.85 o
   3  -3   9      412.89      386.61     30.83 o
   4  -3   9      614.83      552.67     29.70 o
   5  -3   9      597.01      544.40     44.16 o
   6  -3   9      373.64      436.21     40.33 o
   7  -3   9      500.99      540.10     48.76 o
   8  -3   9      692.08      689.83     43.46 o
   9  -3   9      377.46      361.31     64.00 o
  10  -3   9      252.37      259.91     68.09 o
  11  -3   9        0.02       37.73     55.19 o
  12  -3   9       54.38       97.50     61.30 o
  -7  -2   9       89.88      146.60     90.39 o
  -6  -2   9      115.05      156.37    100.10 o
  -5  -2   9       44.33       94.89     87.73 o
  -4  -2   9       17.94       47.88     38.44 o
  -3  -2   9       76.94       95.44     40.57 o
  -2  -2   9     1627.61     1554.70     62.41 o
  -1  -2   9      233.87      200.97     42.41 o
   0  -2   9      672.54      656.84     50.39 o
   1  -2   9     1152.59     1092.22     53.21 o
   2  -2   9      991.09      951.56     42.77 o
   3  -2   9      185.81      182.51     29.35 o
   4  -2   9       43.57       33.40     20.81 o
   5  -2   9     1301.56     1213.16     21.44 o
   6  -2   9     1054.35      998.12     45.65 o
   7  -2   9     1022.47     1076.02     46.01 o
   8  -2   9     1153.86     1123.38     47.95 o
   9  -2   9      182.63      176.63     50.82 o
  10  -2   9       50.55       76.93     55.61 o
  11  -2   9       54.72       15.26     56.87 o
  12  -2   9       71.63       77.72     59.72 o
  13  -2   9      301.83      251.24    121.67 o
  -7  -1   9      225.14      153.44     97.08 o
  -6  -1   9       39.09      162.76     86.25 o
  -5  -1   9       31.05       66.90     41.53 o
  -4  -1   9       12.10        0.10     40.61 o
  -3  -1   9      113.74      118.29     42.90 o
  -2  -1   9     1885.14     1949.66     56.40 o
  -1  -1   9     1620.94     1571.14     52.00 o
   0  -1   9      622.94      625.88     38.23 o
   1  -1   9      709.01      703.65     46.63 o
   2  -1   9      464.47      451.15     34.43 o
   3  -1   9       26.58       38.44     29.21 o
   4  -1   9      182.67      155.84     28.06 o
   5  -1   9       78.67       88.81     18.22 o
   6  -1   9     1573.46     1556.61     26.04 o
   7  -1   9     1380.06     1386.37     42.41 o
   8  -1   9      710.05      748.67     43.28 o
   9  -1   9      503.78      494.59     53.03 o
  10  -1   9       36.82        1.71     51.85 o
  11  -1   9      281.51      303.64     58.23 o
  12  -1   9      206.75      280.48     64.41 o
  13  -1   9      271.24      251.82     98.70 o
  -7   0   9      160.55      110.57     87.46 o
  -6   0   9       49.40       50.48     56.25 o
  -5   0   9        0.57      -19.82     32.37 o
  -4   0   9       13.61       10.32     34.06 o
  -3   0   9      148.85      143.18     34.27 o
  -2   0   9     1034.05      928.38     43.79 o
  -1   0   9     3880.74     3929.90     69.42 o
   0   0   9       31.96       36.62     31.83 o
   1   0   9      546.98      530.65     36.99 o
   2   0   9       74.38       58.82     27.92 o
   3   0   9       45.74       84.39     29.32 o
   4   0   9      917.56      844.46     38.18 o
   5   0   9     3208.08     3231.06     47.98 o
   6   0   9      394.49      391.55     26.51 o
   7   0   9      452.30      475.74     25.06 o
   8   0   9      155.21      148.94     28.67 o
   9   0   9      669.66      676.68     38.46 o
  10   0   9       99.75       93.86     49.42 o
  11   0   9      416.24      424.89     64.61 o
  12   0   9      517.21      666.31    112.32 o
  13   0   9      301.21      199.30     81.20 o
  -7   1   9      173.61      207.89    104.38 o
  -6   1   9        1.62       28.03     92.09 o
  -5   1   9       15.79       36.70     32.21 o
  -4   1   9      123.80      117.71     36.55 o
  -3   1   9      276.11      276.11     36.77 o
  -2   1   9      544.18      583.87     59.18 o
  -1   1   9     2796.78     2732.81     71.65 o
   0   1   9       43.54       26.98     33.51 o
   1   1   9      265.61      269.25     32.31 o
   2   1   9      261.82      265.42     26.94 o
   3   1   9      438.86      402.15     38.80 o
   4   1   9     2469.19     2396.76     59.64 o
   5   1   9     2035.42     2048.66     37.36 o
   6   1   9     2297.70     2247.33     37.43 o
   7   1   9       56.24       77.61     33.40 o
   8   1   9        0.60      -16.07     33.78 o
   9   1   9      227.71      222.70     38.22 o
  10   1   9      156.66      211.11     60.32 o
  11   1   9      381.07      398.42     65.44 o
  12   1   9      478.22      579.69     65.40 o
  13   1   9      408.68      381.79     65.38 o
  -7   2   9       38.92        2.79     83.64 o
  -6   2   9       22.83      -48.54     87.63 o
  -5   2   9      106.20      100.84     33.81 o
  -4   2   9       49.46       51.42     34.41 o
  -3   2   9      245.69      236.85     34.73 o
  -2   2   9      516.98      492.22     38.49 o
  -1   2   9      603.08      587.93     40.58 o
   0   2   9       77.59      102.31     32.31 o
   1   2   9        1.35      -11.07     31.29 o
   2   2   9       14.06       18.59     33.84 o
   3   2   9     1245.81     1177.32     47.58 o
   4   2   9      869.91      803.51     60.33 o
   5   2   9     1924.28     1940.41     45.40 o
   6   2   9      891.56      868.21     20.19 o
   7   2   9     1145.80     1120.25     36.07 o
   8   2   9        0.52       27.24     27.75 o
   9   2   9       40.40       30.59     32.82 o
  10   2   9        1.09      -18.39     31.57 o
  11   2   9     1252.55     1268.61     73.93 o
  12   2   9      336.70      386.06     77.77 o
  13   2   9       49.87       25.79     53.71 o
  -7   3   9       52.36       68.16     88.72 o
  -6   3   9        4.48        8.72     92.91 o
  -5   3   9       96.47       93.18     48.61 o
  -4   3   9      313.49      243.42     35.49 o
  -3   3   9      296.75      261.52     35.32 o
  -2   3   9      186.26      179.53     34.62 o
  -1   3   9      507.51      535.83     40.18 o
   0   3   9     1110.87     1066.50     45.83 o
   1   3   9     1133.24     1031.13     43.10 o
   2   3   9       50.37       64.05     30.99 o
   3   3   9       77.97       90.15     26.00 o
   4   3   9      753.30      748.91     41.36 o
   5   3   9     1261.20     1332.26     41.72 o
   6   3   9      857.49      844.08     38.56 o
   7   3   9       96.65       96.17     25.36 o
   8   3   9      148.20      156.16     33.01 o
   9   3   9       64.86       89.32     33.29 o
  10   3   9       39.35       17.79     36.92 o
  11   3   9     1292.15     1263.87     93.84 o
  12   3   9      234.09      195.91     55.54 o
  13   3   9       28.53       58.82     72.95 o
  -6   4   9        1.16       39.25     95.15 o
  -5   4   9       99.22       85.72     52.45 o
  -4   4   9      161.76      184.56     34.44 o
  -3   4   9      735.97      760.20     43.31 o
  -2   4   9      375.51      414.93     49.41 o
  -1   4   9      494.17      579.02     41.61 o
   0   4   9      156.88      180.49     45.07 o
   1   4   9      963.61      972.88     42.19 o
   2   4   9      130.49       99.20     27.58 o
   3   4   9      252.50      268.33     28.32 o
   4   4   9      916.40      986.23     42.26 o
   5   4   9      760.97      776.96     25.40 o
   6   4   9      571.31      503.00     35.12 o
   7   4   9       74.79       73.06     25.92 o
   8   4   9       94.34       52.26     28.35 o
   9   4   9        0.16       65.41     47.73 o
  10   4   9        2.73       -0.44     44.56 o
  11   4   9      332.06      374.85     59.04 o
  12   4   9      380.94      374.60     58.94 o
  13   4   9      202.32      201.58     57.61 o
  -6   5   9        0.14      -10.47     83.99 o
  -5   5   9       46.17       -4.30     53.27 o
  -4   5   9      151.45      163.69     51.89 o
  -3   5   9      350.72      403.06     39.49 o
  -2   5   9     1038.97     1056.17     46.03 o
  -1   5   9      174.22      164.19     36.39 o
   0   5   9        2.90       16.53     39.90 o
   1   5   9      201.12      193.15     31.65 o
   2   5   9      163.73      185.26     26.58 o
   3   5   9      301.49      298.85     31.44 o
   4   5   9      626.94      641.21     29.72 o
   5   5   9      511.17      517.84     25.87 o
   6   5   9      370.47      397.90     43.02 o
   7   5   9        7.14       14.10     28.14 o
   8   5   9        5.86       33.86     30.13 o
   9   5   9      289.53      306.04     54.16 o
  10   5   9       89.56      113.76     47.80 o
  11   5   9       68.23      105.09     51.21 o
  12   5   9     1022.65      975.32    151.49 o
  13   5   9       13.45      -56.52     69.93 o
  -5   6   9       70.18       41.32     56.65 o
  -4   6   9      116.40      144.50     61.90 o
  -3   6   9      332.38      405.07     58.72 o
  -2   6   9       23.63       24.74     58.38 o
  -1   6   9      184.97      165.67     75.37 o
   0   6   9      312.57      309.44     37.68 o
   1   6   9        0.11       15.89     26.08 o
   2   6   9      631.54      608.92     33.81 o
   3   6   9      149.83      155.69     25.82 o
   4   6   9      683.12      706.58     32.76 o
   5   6   9      427.46      473.20     28.25 o
   6   6   9      162.06      198.23     38.92 o
   7   6   9       78.68       76.10     28.17 o
   8   6   9       37.29       20.53     28.48 o
   9   6   9       89.03       73.77     46.59 o
  10   6   9      465.17      503.85     61.84 o
  11   6   9      177.77      150.76     77.50 o
  12   6   9      791.62      692.46     94.02 o
  -5   7   9      121.39      127.45     60.99 o
  -4   7   9      188.60      235.50     66.35 o
  -3   7   9       93.77       99.21     52.44 o
  -2   7   9      222.06      282.64     64.39 o
  -1   7   9        8.50       -8.73     87.78 o
   0   7   9       25.70       39.03     42.09 o
   1   7   9        9.32        3.37     14.81 o
   2   7   9      327.40      332.61     26.89 o
   3   7   9      181.10      156.43     17.97 o
   4   7   9      782.17      748.93     37.46 o
   5   7   9      297.98      340.64     25.74 o
   6   7   9      274.37      296.05     39.27 o
   7   7   9        0.29       -1.82     38.11 o
   8   7   9       42.10       17.16     72.76 o
   9   7   9      190.06      124.87     80.78 o
  10   7   9      166.04      103.85     79.47 o
  11   7   9      374.75      433.50     86.23 o
  12   7   9      331.56      491.14     88.91 o
  -4   8   9      115.22       98.22     60.77 o
  -3   8   9      157.95      152.10     68.79 o
  -2   8   9      431.73      465.36    105.25 o
  -1   8   9        3.41       24.18     89.89 o
   0   8   9      146.28      118.01     92.50 o
   1   8   9      154.14      153.28     87.76 o
   2   8   9       40.09       26.57     51.33 o
   3   8   9      476.47      541.61     51.30 o
   4   8   9      370.87      427.68     45.31 o
   5   8   9      496.02      502.06     90.56 o
   6   8   9       80.31       62.00     68.25 o
   7   8   9       12.58        5.36     69.45 o
   8   8   9       31.21      -17.70     80.40 o
   9   8   9      128.43       41.19     69.17 o
  10   8   9      321.64      294.97     86.21 o
  11   8   9      132.74      214.91     78.15 o
  -3   9   9      185.59      292.77     64.77 o
  -2   9   9      191.58      189.42     91.44 o
  -1   9   9        5.94       17.72     97.07 o
   0   9   9        1.25      -63.45     99.11 o
   1   9   9      240.72      125.57     99.38 o
   2   9   9      225.20      193.76     76.57 o
   3   9   9      353.67      278.79     91.91 o
   4   9   9      406.59      515.15     88.60 o
   5   9   9      123.72      107.85     85.61 o
   6   9   9       18.43       13.45     65.68 o
   7   9   9        0.20        8.40     74.07 o
   8   9   9       55.55      164.88     89.95 o
   9   9   9      155.46      177.67     90.52 o
  10   9   9      149.72      215.53     89.37 o
  -2  10   9       52.73       43.46     93.34 o
  -1  10   9        9.77       34.56    101.26 o
   0  10   9       76.47       33.94    104.36 o
   1  10   9        1.25       -7.05     99.59 o
   2  10   9      324.54      357.81    109.51 o
   3  10   9      508.16      514.32    106.63 o
   4  10   9      150.33      164.94    100.41 o
   5  10   9      118.74      170.42     78.05 o
   6  10   9        0.04      -42.94     84.79 o
   7  10   9       11.89      -10.49     76.21 o
   8  10   9      141.67      104.41     95.70 o
   9  10   9       29.12        1.93     92.21 o
   0  11   9      146.71      106.93     95.50 o
   1  11   9      106.75      162.66    112.28 o
   2  11   9       66.58       67.43    110.12 o
   3  11   9      138.41      135.90    113.23 o
   4  11   9      249.96      296.86    101.05 o
   5  11   9       39.46       18.28    108.86 o
   6  11   9        0.89       39.35    103.06 o
   7  11   9       70.66       19.29    100.22 o
   8  11   9      105.57      123.45    104.09 o
   3  12   9       41.61      109.26    118.44 o
   4  12   9       51.79       97.45     89.20 o
   5  12   9       16.86       42.03    103.70 o
   0  -9  10       48.19       39.28     76.77 o
   1  -9  10       98.37       96.17     62.12 o
   2  -9  10        0.03      -48.36     62.27 o
   3  -9  10       21.25       36.67     62.16 o
   4  -9  10       98.27      126.03     53.96 o
   5  -9  10      269.18      245.48     58.16 o
  -2  -8  10      286.98      320.10     66.81 o
  -1  -8  10      182.19      165.75     78.18 o
   0  -8  10      177.68      128.72     76.87 o
   1  -8  10        3.39       42.86     69.30 o
   2  -8  10        4.10       24.49     61.21 o
   3  -8  10        3.84       73.68     62.42 o
   4  -8  10      154.97      183.88     53.44 o
   5  -8  10      234.99      293.30     54.77 o
   6  -8  10      189.13      229.12     52.56 o
   7  -8  10      228.00      352.60     57.52 o
  -3  -7  10      183.44      233.39     85.83 o
  -2  -7  10      132.67      182.86     75.99 o
  -1  -7  10      262.31      322.87     75.53 o
   0  -7  10       46.58       31.59     44.18 o
   1  -7  10        6.44      -28.56     64.51 o
   2  -7  10       21.67       16.56     56.17 o
   3  -7  10       62.69      114.48     57.11 o
   4  -7  10      255.83      267.49     47.30 o
   5  -7  10      250.41      261.51     51.87 o
   6  -7  10      217.31      186.15     53.22 o
   7  -7  10       76.24       72.01     49.78 o
   8  -7  10        6.80        9.13     50.06 o
   9  -7  10        2.38      -21.87     50.09 o
  -4  -6  10       65.57       62.32     82.13 o
  -3  -6  10      126.21       59.61     74.38 o
  -2  -6  10      368.09      419.75     78.98 o
  -1  -6  10      183.38      168.39     68.32 o
   0  -6  10      178.19      159.50     51.79 o
   1  -6  10      110.53       58.87     37.02 o
   2  -6  10        0.17      -19.06     33.58 o
   3  -6  10       80.01       93.02     43.57 o
   4  -6  10      550.85      554.37     50.57 o
   5  -6  10      470.03      542.67     51.35 o
   6  -6  10      179.17      164.60     46.02 o
   7  -6  10       68.41      105.36     44.25 o
   8  -6  10       12.86       10.92     43.51 o
   9  -6  10       13.21      -23.36     47.67 o
  10  -6  10       25.58       -7.68     63.54 o
  -5  -5  10       70.38       86.15     73.73 o
  -4  -5  10       73.84      115.47     85.20 o
  -3  -5  10       95.21      161.95     45.65 o
  -2  -5  10      415.78      414.56     79.64 o
  -1  -5  10      383.10      378.96     72.48 o
   0  -5  10       73.20       85.55     57.67 o
   1  -5  10        8.84        7.39     42.19 o
   2  -5  10      401.21      364.78     32.78 o
   3  -5  10      256.36      286.73     28.17 o
   4  -5  10      575.87      572.26     50.81 o
   5  -5  10      809.31      927.81     56.78 o
   6  -5  10      528.25      582.96     50.51 o
   7  -5  10       95.10      128.60     46.76 o
   8  -5  10        3.92       50.18     40.28 o
   9  -5  10       45.28       26.99     43.53 o
  10  -5  10       71.37      106.40     64.55 o
  11  -5  10      138.41      154.63     64.42 o
  -5  -4  10       33.19       53.24     86.04 o
  -4  -4  10      458.34      390.70     95.39 o
  -3  -4  10      221.12      236.40     47.00 o
  -2  -4  10      201.42      150.42     75.03 o
  -1  -4  10      238.24      273.76     66.28 o
   0  -4  10      112.96      104.99     57.65 o
   1  -4  10        0.08        4.11     43.47 o
   2  -4  10      386.38      407.71     39.15 o
   3  -4  10      391.56      444.25     34.20 o
   4  -4  10     1201.59     1145.00     28.07 o
   5  -4  10      861.45      856.06     53.11 o
   6  -4  10      661.68      627.37     48.80 o
   7  -4  10       86.41       65.56     38.41 o
   8  -4  10        4.61       17.98     41.73 o
   9  -4  10       90.13      111.92     59.04 o
  10  -4  10      182.41      222.75     59.83 o
  11  -4  10      232.03      226.78     66.35 o
  -5  -3  10      151.42      122.39     83.07 o
  -4  -3  10      470.51      412.73     92.89 o
  -3  -3  10      307.80      334.80     47.09 o
  -2  -3  10      420.97      471.75     71.67 o
  -1  -3  10      163.78      252.90     66.17 o
   0  -3  10       42.62       77.59     53.20 o
   1  -3  10      141.03      144.57     35.96 o
   2  -3  10      550.29      532.72     39.88 o
   3  -3  10      108.64      116.53     27.70 o
   4  -3  10     1266.58     1188.97     33.58 o
   5  -3  10     1146.72     1213.23     54.37 o
   6  -3  10      367.55      400.14     44.83 o
   7  -3  10       93.78      101.86     38.45 o
   8  -3  10      165.64      160.97     39.27 o
   9  -3  10      181.29      217.74     58.85 o
  10  -3  10      400.20      410.15     69.99 o
  11  -3  10      253.88      251.33     71.50 o
  12  -3  10      269.69      287.90     71.97 o
  -6  -2  10       92.40      112.96     85.31 o
  -5  -2  10      148.23      105.29     86.87 o
  -4  -2  10      252.82      221.75     46.62 o
  -3  -2  10      414.15      425.96     49.12 o
  -2  -2  10      504.40      459.24     51.11 o
  -1  -2  10       78.79       79.69     37.27 o
   0  -2  10      177.62      150.02     37.48 o
   1  -2  10      450.06      475.44     39.76 o
   2  -2  10      570.07      622.05     39.70 o
   3  -2  10     1246.00     1162.46     68.08 o
   4  -2  10       54.84       48.81     25.04 o
   5  -2  10      428.75      420.37     19.61 o
   6  -2  10      216.60      256.49     36.98 o
   7  -2  10       34.65       62.04     33.77 o
   8  -2  10      296.77      278.81     38.23 o
   9  -2  10      464.35      499.67     63.66 o
  10  -2  10      330.58      366.84     68.38 o
  11  -2  10      392.37      446.99     68.31 o
  12  -2  10      271.48      367.86     69.87 o
  -6  -1  10       50.95       90.39     51.24 o
  -5  -1  10       66.88       62.89     53.16 o
  -4  -1  10      169.79      173.07     38.17 o
  -3  -1  10      478.35      541.30     42.63 o
  -2  -1  10       26.84       55.04     35.89 o
  -1  -1  10        3.42      -18.57     35.10 o
   0  -1  10        1.18       13.69     35.24 o
   1  -1  10      474.50      447.47     36.98 o
   2  -1  10      625.76      693.71     62.48 o
   3  -1  10     1345.58     1278.39     47.81 o
   4  -1  10      972.05     1021.03     40.87 o
   5  -1  10       28.53       31.19     19.37 o
   6  -1  10      322.01      337.66     27.48 o
   7  -1  10       10.29        8.06     13.56 o
   8  -1  10      492.60      482.08     36.31 o
   9  -1  10      448.62      485.26     61.09 o
  10  -1  10      292.24      339.52     66.13 o
  11  -1  10      638.93      686.49     69.76 o
  12  -1  10      212.65      265.30    102.79 o
  -6   0  10      104.39       49.76     81.84 o
  -5   0  10      133.08      120.55     54.35 o
  -4   0  10      128.57      135.41     38.79 o
  -3   0  10       84.10       61.43     35.94 o
  -2   0  10        2.21       14.22     33.75 o
  -1   0  10       33.09       44.88     34.81 o
   0   0  10      389.90      368.88     38.91 o
   1   0  10       74.49      106.02     33.22 o
   2   0  10      192.32      221.39     30.66 o
   3   0  10      989.66      975.58     39.27 o
   4   0  10      451.51      440.65     36.37 o
   5   0  10      249.84      218.62     26.74 o
   6   0  10       78.74       57.82     24.48 o
   7   0  10      398.11      410.13     26.42 o
   8   0  10      258.03      281.83     33.30 o
   9   0  10      549.66      500.11     61.40 o
  10   0  10      411.98      404.81     61.20 o
  11   0  10      279.08      357.08     65.65 o
  12   0  10      103.11      103.66     81.55 o
  13   0  10        9.13       39.38     93.32 o
  -6   1  10      120.10      185.03    108.66 o
  -5   1  10      181.63      156.42     50.46 o
  -4   1  10       57.23       85.43     37.77 o
  -3   1  10       69.13       80.36     36.59 o
  -2   1  10      200.42      193.05     36.85 o
  -1   1  10        0.28       -9.71     34.56 o
   0   1  10      797.22      742.98     43.15 o
   1   1  10      114.53       97.82     36.12 o
   2   1  10      295.11      333.55     31.39 o
   3   1  10      188.57      219.16     29.61 o
   4   1  10      188.51      194.96     41.52 o
   5   1  10      268.13      229.18     38.12 o
   6   1  10      344.16      353.90     24.71 o
   7   1  10      132.68      129.33     17.71 o
   8   1  10      392.95      421.14     53.82 o
   9   1  10      430.23      444.67     64.65 o
  10   1  10      466.19      426.44     68.00 o
  11   1  10       45.14       43.88     49.93 o
  12   1  10       75.74       51.51     60.35 o
  13   1  10        1.15       23.94     56.04 o
  -6   2  10      125.92       90.01     99.01 o
  -5   2  10      128.60      120.43     79.29 o
  -4   2  10      114.53      166.48     39.65 o
  -3   2  10      360.97      359.89     40.14 o
  -2   2  10      207.01      236.55     39.11 o
  -1   2  10        5.56       14.65     36.22 o
   0   2  10      485.56      557.74     43.04 o
   1   2  10      539.27      557.86     35.98 o
   2   2  10      128.71      163.56     29.59 o
   3   2  10       94.82       80.69     34.63 o
   4   2  10      977.21      969.31     59.56 o
   5   2  10      155.88      147.17     36.99 o
   6   2  10       21.01       29.23     17.63 o
   7   2  10        5.61       -5.65     31.43 o
   8   2  10       54.53       42.52     29.24 o
   9   2  10      391.21      380.38     37.56 o
  10   2  10      128.66      195.42     43.26 o
  11   2  10      311.35      359.05     69.39 o
  12   2  10       40.97       48.77     57.18 o
  13   2  10       12.15       15.07     54.13 o
  -5   3  10      254.91      331.05     61.14 o
  -4   3  10      254.35      269.83     40.19 o
  -3   3  10      177.06      143.95     37.63 o
  -2   3  10       81.71      136.78     38.48 o
  -1   3  10       22.00        0.91     35.16 o
   0   3  10      166.23      120.63     38.26 o
   1   3  10     1368.24     1383.53     48.90 o
   2   3  10        3.11        6.22     33.17 o
   3   3  10     1886.29     1826.40     57.82 o
   4   3  10      823.23      763.93     43.98 o
   5   3  10      103.89       82.31     33.63 o
   6   3  10       15.88       23.80     12.09 o
   7   3  10      573.59      569.21     39.02 o
   8   3  10       64.34       57.69     34.80 o
   9   3  10       40.99       27.01     35.69 o
  10   3  10      254.65      255.93     59.61 o
  11   3  10      515.92      488.95    107.75 o
  12   3  10       23.38       49.22     54.31 o
  13   3  10       16.45       28.82     53.60 o
  -5   4  10      395.81      459.51    106.87 o
  -4   4  10      107.28       50.61     51.00 o
  -3   4  10       77.45       54.89     35.55 o
  -2   4  10       23.26        5.62     34.89 o
  -1   4  10        1.96      -35.31     37.01 o
   0   4  10      119.64      197.65     37.66 o
   1   4  10     1646.14     1681.89     52.68 o
   2   4  10      271.57      295.72     37.40 o
   3   4  10      745.86      773.87     58.34 o
   4   4  10      693.28      695.09     43.35 o
   5   4  10       91.96      148.70     35.37 o
   6   4  10       78.29      111.23     31.85 o
   7   4  10      360.43      362.63     39.14 o
   8   4  10      993.57     1048.28     53.58 o
   9   4  10      467.25      461.89     54.81 o
  10   4  10      140.73      131.43     50.83 o
  11   4  10      347.90      269.92     57.90 o
  12   4  10        0.97        1.08     52.39 o
  13   4  10       18.47       37.23     80.41 o
  -5   5  10      103.86       73.22     57.66 o
  -4   5  10       78.07       99.70     58.30 o
  -3   5  10        0.19        5.87     54.41 o
  -2   5  10        0.31      -11.53     36.08 o
  -1   5  10       72.99       82.78     37.69 o
   0   5  10      529.75      570.41     53.59 o
   1   5  10     1974.25     2085.72     76.25 o
   2   5  10      381.85      397.83     37.13 o
   3   5  10      123.88      121.34     31.56 o
   4   5  10      334.12      349.50     37.83 o
   5   5  10        4.67        6.27     22.93 o
   6   5  10      166.09      193.04     37.38 o
   7   5  10      575.75      563.45     53.54 o
   8   5  10      836.87      851.79     44.08 o
   9   5  10     1055.93     1125.85     67.45 o
  10   5  10      258.65      265.22     56.76 o
  11   5  10       53.56       12.99     50.63 o
  12   5  10       99.25       39.03     57.57 o
  -4   6  10       28.85       58.29     57.39 o
  -3   6  10        3.43       -2.81     59.36 o
  -2   6  10      113.74      135.60     59.13 o
  -1   6  10      311.91      298.52     73.18 o
   0   6  10      609.10      670.30     39.86 o
   1   6  10      707.70      688.10     39.01 o
   2   6  10     1034.10     1100.22     42.14 o
   3   6  10       98.66       75.36     26.36 o
   4   6  10      229.72      229.99     29.01 o
   5   6  10       45.27       35.06     24.63 o
   6   6  10      374.72      394.88     47.05 o
   7   6  10     1117.92     1074.16     57.90 o
   8   6  10      696.20      732.18     50.99 o
   9   6  10      124.62       63.31     44.84 o
  10   6  10      273.92      272.95     52.47 o
  11   6  10       57.37       36.15     55.62 o
  12   6  10       64.49       37.68     78.38 o
  -4   7  10       27.86        3.59     57.88 o
  -3   7  10       55.45       51.16     61.91 o
  -2   7  10       91.45       81.78     61.11 o
  -1   7  10      588.53      554.79     98.08 o
   0   7  10      349.68      376.74     88.08 o
   1   7  10      458.89      632.19     94.83 o
   2   7  10      496.25      485.91     44.48 o
   3   7  10       97.21       84.64     23.30 o
   4   7  10       53.93       43.23     26.65 o
   5   7  10       85.61       80.55     31.81 o
   6   7  10      834.78      787.87     46.85 o
   7   7  10      551.82      565.74     49.98 o
   8   7  10      378.64      376.22     48.23 o
   9   7  10      230.46      191.67     51.16 o
  10   7  10        1.93      -68.08     86.55 o
  11   7  10        0.27        0.11     77.28 o
  -3   8  10       14.17      -34.42     57.05 o
  -2   8  10      103.37       86.38     66.65 o
  -1   8  10      102.21       85.34     85.83 o
   0   8  10      424.85      457.91    112.34 o
   1   8  10      247.22      177.24     98.82 o
   2   8  10       67.82      234.02    100.70 o
   3   8  10        1.70       39.29     68.91 o
   4   8  10       58.75       62.44     66.91 o
   5   8  10      149.57       20.65     80.64 o
   6   8  10      285.97      311.40     88.75 o
   7   8  10      298.18      331.90     91.48 o
   8   8  10      316.02      373.24     79.12 o
   9   8  10       82.20       49.91     89.70 o
  10   8  10        3.52       41.26     85.47 o
  11   8  10       61.03       55.78     76.32 o
  -2   9  10       43.58       24.88     65.86 o
  -1   9  10      156.41      285.46    108.65 o
   0   9  10       34.83       23.85    104.54 o
   1   9  10      122.85      177.66    107.39 o
   2   9  10       93.50       68.60     80.01 o
   3   9  10        2.57       35.50     96.15 o
   4   9  10      350.31      416.71    100.01 o
   5   9  10        0.59       10.17     71.97 o
   6   9  10      282.31      305.63     97.47 o
   7   9  10      235.82      358.28     97.42 o
   8   9  10      148.76      107.09     89.60 o
   9   9  10       14.66       -4.46     85.50 o
  10   9  10        0.09        1.73     85.94 o
   0  10  10      171.73       86.63     92.97 o
   1  10  10        2.52       17.47    111.92 o
   2  10  10       13.78      -41.88     92.93 o
   3  10  10        0.32      -42.50     79.37 o
   4  10  10       87.09       19.61     89.37 o
   5  10  10       11.88       49.63    103.51 o
   6  10  10      253.72      283.73    107.93 o
   7  10  10      189.84      195.98    100.28 o
   8  10  10       54.70      124.44     86.31 o
   2  11  10       11.07      -14.07     97.57 o
   3  11  10       16.79       73.89     97.98 o
   4  11  10       10.19        5.76    115.54 o
   5  11  10       97.45      122.50     87.94 o
   6  11  10      117.94      157.19     96.62 o
   1  -8  11      173.17      235.85     63.99 o
   2  -8  11      199.51      206.28     68.63 o
   3  -8  11      136.03      142.77     53.24 o
   4  -8  11       73.35       98.21     51.53 o
   5  -8  11       26.39       23.97     50.30 o
   0  -7  11       85.33       -2.75     84.77 o
   1  -7  11      265.65      236.48     74.03 o
   2  -7  11      204.52      241.85     68.35 o
   3  -7  11      174.18      183.87     48.77 o
   4  -7  11      142.08      117.99     48.62 o
   5  -7  11        0.08        0.40     50.67 o
   6  -7  11       51.52       93.73     52.82 o
   7  -7  11      223.23      324.73     56.57 o
  -2  -6  11        0.44       19.33     75.42 o
  -1  -6  11       27.51      112.78     70.99 o
   0  -6  11      171.70      212.76     50.51 o
   1  -6  11      298.43      185.56     59.96 o
   2  -6  11      121.28      160.35     52.17 o
   3  -6  11      279.05      291.48     51.74 o
   4  -6  11       62.35       66.31     50.59 o
   5  -6  11       20.84       23.77     49.43 o
   6  -6  11       17.64       41.08     48.97 o
   7  -6  11      202.99      205.24     52.79 o
   8  -6  11      269.67      357.77     55.68 o
   9  -6  11      195.24      211.69     53.47 o
  -3  -5  11        1.14       31.66     85.03 o
  -2  -5  11        0.03       28.11     74.00 o
  -1  -5  11       19.06       38.12     69.53 o
   0  -5  11      235.38      286.11     69.55 o
   1  -5  11      358.10      397.55     45.31 o
   2  -5  11      249.62      237.03     35.21 o
   3  -5  11       26.15       60.04     44.89 o
   4  -5  11       94.85       63.75     45.31 o
   5  -5  11       16.12       50.55     50.19 o
   6  -5  11       39.27       63.99     47.18 o
   7  -5  11      165.80      184.09     48.05 o
   8  -5  11      122.26      134.26     50.85 o
   9  -5  11      317.98      282.49     53.13 o
  10  -5  11       87.01       93.02     78.30 o
  -4  -4  11       44.20       59.85     81.15 o
  -3  -4  11       20.96       38.18     85.97 o
  -2  -4  11        8.31       12.23     45.97 o
  -1  -4  11       92.99      158.70     71.68 o
   0  -4  11      255.70      269.38     55.11 o
   1  -4  11      542.89      591.34     49.22 o
   2  -4  11      187.95      183.91     35.16 o
   3  -4  11        8.67       16.58     28.55 o
   4  -4  11      111.25      116.04     44.10 o
   5  -4  11        0.71        8.62     41.29 o
   6  -4  11      216.65      254.24     45.64 o
   7  -4  11      141.63      190.05     51.54 o
   8  -4  11      243.10      335.06     49.15 o
   9  -4  11       90.23       96.79     44.14 o
  10  -4  11       64.87      128.18     66.32 o
  -4  -3  11       22.49       19.39     82.51 o
  -3  -3  11        2.11       19.55     45.47 o
  -2  -3  11        0.18       16.96     44.56 o
  -1  -3  11      184.91      215.82     41.64 o
   0  -3  11      358.15      401.69     67.70 o
   1  -3  11      347.87      341.72     44.24 o
   2  -3  11      570.27      529.87     43.01 o
   3  -3  11        2.51       17.86     32.44 o
   4  -3  11       52.60       42.95     25.26 o
   5  -3  11       34.70       52.02     41.29 o
   6  -3  11      466.96      480.08     48.68 o
   7  -3  11      570.40      628.91     49.81 o
   8  -3  11      177.07      103.92     41.11 o
   9  -3  11      236.35      249.77     44.87 o
  10  -3  11       79.51       81.15     69.90 o
  11  -3  11       27.72       35.99     67.07 o
  -4  -2  11        6.41      -15.30     54.96 o
  -3  -2  11       13.87       11.39     39.15 o
  -2  -2  11      180.44      177.18     43.03 o
  -1  -2  11       15.72       54.79     38.00 o
   0  -2  11      313.52      403.35     43.79 o
   1  -2  11      813.68      820.65     43.32 o
   2  -2  11      332.01      373.21     39.02 o
   3  -2  11      151.33      173.97     34.96 o
   4  -2  11       51.82       39.65     26.77 o
   5  -2  11       52.72      110.85     23.14 o
   6  -2  11      384.08      377.61     24.94 o
   7  -2  11      526.45      534.84     46.11 o
   8  -2  11      776.95      734.24     45.44 o
   9  -2  11      298.61      365.13     66.49 o
  10  -2  11      136.37      167.02     69.82 o
  11  -2  11        3.50       35.77     70.76 o
  -4  -1  11        1.47       23.81     54.53 o
  -3  -1  11       47.24       67.07     39.59 o
  -2  -1  11      255.29      300.62     41.80 o
  -1  -1  11      198.66      241.22     41.49 o
   0  -1  11      480.86      526.84     45.61 o
   1  -1  11      481.23      494.76     38.69 o
   2  -1  11      369.69      399.78     36.63 o
   3  -1  11       29.37       23.85     35.36 o
   4  -1  11       87.16       68.89     31.78 o
   5  -1  11        0.97       -0.22     25.34 o
   6  -1  11      381.09      371.67     26.74 o
   7  -1  11     1180.66     1147.24     31.23 o
   8  -1  11      702.05      776.93     60.49 o
   9  -1  11      309.26      401.05     65.18 o
  10  -1  11       26.44        2.65     58.07 o
  11  -1  11        4.68       -7.62     62.65 o
  12  -1  11       43.09       14.00     66.64 o
  -5   0  11      109.65      103.67     72.05 o
  -4   0  11       35.62       36.62     54.32 o
  -3   0  11       19.14       52.43     39.71 o
  -2   0  11      316.75      349.58     42.36 o
  -1   0  11      538.23      556.86     45.12 o
   0   0  11      931.35     1003.37     50.88 o
   1   0  11      607.47      575.26     38.98 o
   2   0  11       42.83       64.90     29.59 o
   3   0  11        3.14      -13.02     28.42 o
   4   0  11      117.44       69.13     31.59 o
   5   0  11       48.35        4.37     26.27 o
   6   0  11      958.27      997.36     30.32 o
   7   0  11     1010.27     1060.03     43.24 o
   8   0  11      395.63      367.14     31.66 o
   9   0  11      122.04       44.06     62.87 o
  10   0  11        1.50       22.75     60.67 o
  11   0  11       14.13       18.24     65.22 o
  12   0  11       73.86      103.12     67.60 o
  -5   1  11       13.69       91.10     84.96 o
  -4   1  11        0.96       42.18     52.05 o
  -3   1  11       88.82      145.23     40.70 o
  -2   1  11      403.05      386.25     43.40 o
  -1   1  11      523.04      559.65     45.37 o
   0   1  11      517.46      535.99     44.10 o
   1   1  11      794.49      858.34     42.46 o
   2   1  11       68.18       73.55     30.91 o
   3   1  11        7.81       14.16     30.16 o
   4   1  11       64.72      116.41     30.73 o
   5   1  11     1715.96     1728.44     61.63 o
   6   1  11      181.41      206.43     25.21 o
   7   1  11      436.82      385.84     24.12 o
   8   1  11      374.40      465.83     51.95 o
   9   1  11       83.47      114.62     44.76 o
  10   1  11       15.78       32.88     47.16 o
  11   1  11       47.69       54.32     47.46 o
  12   1  11      194.17      208.67     56.58 o
  -4   2  11       21.54       42.77     54.50 o
  -3   2  11      126.83      115.09     40.16 o
  -2   2  11      295.69      307.43     42.66 o
  -1   2  11      573.36      657.03     67.57 o
   0   2  11      185.37      163.86     40.25 o
   1   2  11      218.27      206.20     34.27 o
   2   2  11      270.16      207.96     34.96 o
   3   2  11       21.73      -14.86     31.73 o
   4   2  11      901.35      877.67     46.78 o
   5   2  11      972.10      923.44     50.34 o
   6   2  11      740.02      725.43     29.80 o
   7   2  11      596.01      584.58     39.27 o
   8   2  11       82.14       99.53     45.07 o
   9   2  11       58.72       49.19     40.90 o
  10   2  11       33.27       57.98     46.35 o
  11   2  11      240.02      260.87     53.20 o
  12   2  11      146.05      146.52     72.12 o
  -4   3  11       97.03       62.76     53.91 o
  -3   3  11      217.79      281.95     44.97 o
  -2   3  11      162.94      110.01     38.36 o
  -1   3  11      448.68      429.23     45.46 o
   0   3  11      138.64      158.43     40.88 o
   1   3  11      152.11      102.25     32.89 o
   2   3  11      113.86      118.34     32.26 o
   3   3  11      564.58      637.14     71.60 o
   4   3  11      188.10      204.17     40.65 o
   5   3  11      712.85      673.60     47.65 o
   6   3  11      659.83      695.00     26.49 o
   7   3  11     1288.21     1253.88     47.64 o
   8   3  11      124.93      137.32     43.56 o
   9   3  11        5.65       13.77     42.18 o
  10   3  11      133.82      128.64     44.64 o
  11   3  11      228.76      185.95     62.81 o
  12   3  11      187.97      203.41     81.46 o
  -4   4  11       85.87      102.51     60.17 o
  -3   4  11      174.94      164.80     61.77 o
  -2   4  11      242.95      313.46     44.61 o
  -1   4  11      243.18      283.01     44.67 o
   0   4  11      217.42      198.32     42.91 o
   1   4  11        5.04        6.84     32.50 o
   2   4  11      746.27      716.49     44.60 o
   3   4  11      257.91      277.83     38.32 o
   4   4  11      347.08      431.53     43.78 o
   5   4  11      454.86      488.36     44.36 o
   6   4  11      747.89      779.77     52.36 o
   7   4  11      114.96      114.92     43.67 o
   8   4  11      314.29      338.14     46.40 o
   9   4  11       35.75       38.09     43.21 o
  10   4  11      135.68      162.91     56.92 o
  11   4  11      196.99      230.49     61.71 o
  12   4  11      288.29      291.19     63.79 o
  -3   5  11      140.01      185.47     65.81 o
  -2   5  11      129.44      165.29     60.42 o
  -1   5  11      176.29      221.30     42.90 o
   0   5  11       92.34       91.23     32.96 o
   1   5  11       37.06       58.65     35.85 o
   2   5  11      150.80      145.14     35.30 o
   3   5  11      295.32      340.76     53.70 o
   4   5  11      442.46      467.03     41.78 o
   5   5  11      419.96      418.73     41.08 o
   6   5  11      349.89      315.74     40.23 o
   7   5  11       58.35       95.00     40.30 o
   8   5  11       73.06       23.06     44.29 o
   9   5  11       12.63        7.99     53.22 o
  10   5  11       24.99       35.02     55.75 o
  11   5  11      310.17      292.90     61.54 o
  12   5  11      182.59      261.38     65.15 o
  -3   6  11      132.34      164.79     69.63 o
  -2   6  11       53.06       17.43     64.02 o
  -1   6  11       60.67      100.10     41.30 o
   0   6  11       22.22       36.60     30.99 o
   1   6  11       11.52       46.94     32.15 o
   2   6  11       31.99       58.68     32.96 o
   3   6  11      607.09      600.96     40.82 o
   4   6  11       19.69        4.49     33.83 o
   5   6  11      292.18      295.73     43.89 o
   6   6  11      251.58      269.29     71.45 o
   7   6  11        1.79        0.81     40.43 o
   8   6  11        0.46       60.02     48.04 o
   9   6  11      290.33      267.73     55.02 o
  10   6  11      161.98      139.51     55.57 o
  11   6  11       92.16       83.62     56.25 o
  -2   7  11       51.22       38.25     68.75 o
  -1   7  11       26.45      -10.66     64.36 o
   0   7  11       37.42       55.64     84.43 o
   1   7  11        7.16       25.76     93.16 o
   2   7  11       23.44       51.85     90.45 o
   3   7  11      582.60      538.01     88.09 o
   4   7  11        1.35       18.86     84.55 o
   5   7  11       81.51       47.81     76.30 o
   6   7  11       91.15      170.06     88.19 o
   7   7  11       66.61       36.44     73.57 o
   8   7  11       17.28       54.80     81.40 o
   9   7  11       69.79       70.45     98.31 o
  10   7  11      354.85      333.42     98.26 o
  11   7  11      113.29       63.32     80.53 o
  -1   8  11       17.70      -31.42     69.35 o
   0   8  11       26.84      -57.68     86.65 o
   1   8  11        3.67       56.43     90.20 o
   2   8  11       81.89      112.35     74.05 o
   3   8  11      292.78      291.78    101.58 o
   4   8  11       61.24       79.32     94.50 o
   5   8  11       12.44       27.59     90.64 o
   6   8  11      153.95      227.03     86.03 o
   7   8  11       22.12       68.09     74.51 o
   8   8  11       13.14       -3.96     86.21 o
   9   8  11       70.00       -7.44     90.39 o
  10   8  11       41.81        4.79     94.52 o
   0   9  11        5.25      -28.92     81.84 o
   1   9  11       26.96      -40.41     79.10 o
   2   9  11       52.90       56.13    103.24 o
   3   9  11      170.45      162.23     83.26 o
   4   9  11      355.88      526.89     93.97 o
   5   9  11        3.14        3.62     86.66 o
   6   9  11      239.96      197.84     92.09 o
   7   9  11       12.91       23.63     92.09 o
   8   9  11       23.00      -13.15     76.68 o
   9   9  11       71.08      141.27    102.66 o
   2  10  11       84.20      119.80    117.03 o
   3  10  11      178.32      249.45    106.71 o
   4  10  11      341.45      517.11    116.61 o
   5  10  11        1.94       53.51    107.80 o
   6  10  11      168.01      257.35    109.36 o
   7  10  11       10.27       -0.26    100.78 o
   3  -7  12       14.70       72.49     55.15 o
   4  -7  12       37.18       16.45     46.82 o
   5  -7  12       20.98        9.07     88.58 o
   0  -6  12      163.54      275.38    111.66 o
   1  -6  12       41.42        5.91     54.83 o
   2  -6  12        0.92        5.37     54.37 o
   3  -6  12       11.45      -13.51     49.18 o
   4  -6  12       92.82      102.25     50.60 o
   5  -6  12      126.14      150.96     57.59 o
   6  -6  12      211.56      189.73     54.80 o
   7  -6  12      113.91      184.97     53.86 o
  -1  -5  12      251.68      228.34     79.08 o
   0  -5  12      132.89       15.79     56.85 o
   1  -5  12        8.67        8.19     60.20 o
   2  -5  12        0.73       13.41     47.30 o
   3  -5  12      129.84      115.96     52.57 o
   4  -5  12      390.61      494.79     54.89 o
   5  -5  12      331.17      354.25     55.10 o
   6  -5  12      349.52      328.95     54.91 o
   7  -5  12      272.82      328.41     53.05 o
   8  -5  12       16.60       39.93     49.54 o
  -2  -4  12      162.20      106.48     91.94 o
  -1  -4  12      171.07      109.82     44.14 o
   0  -4  12       13.78       10.38     44.72 o
   1  -4  12        0.52      -10.66     42.50 o
   2  -4  12       14.05        5.52     60.75 o
   3  -4  12      367.72      365.26     51.44 o
   4  -4  12      630.43      709.84     58.61 o
   5  -4  12      548.93      591.72     64.82 o
   6  -4  12      522.49      508.97     54.54 o
   7  -4  12      255.93      200.01     50.76 o
   8  -4  12       21.75      -18.52     45.16 o
   9  -4  12       38.86       37.63     67.94 o
  -2  -3  12      129.47      170.40     44.24 o
  -1  -3  12       55.23       65.75     42.50 o
   0  -3  12       31.34        2.86     39.91 o
   1  -3  12       10.19       33.31     37.93 o
   2  -3  12      448.32      469.13     44.14 o
   3  -3  12      467.01      448.08     42.77 o
   4  -3  12      335.40      425.88     50.58 o
   5  -3  12      597.02      641.55     53.46 o
   6  -3  12      263.86      306.94     50.22 o
   7  -3  12      209.30      169.83     45.09 o
   8  -3  12       42.89       69.28     62.24 o
   9  -3  12      190.57      180.93     61.83 o
  10  -3  12      254.24      339.12     69.34 o
  -3  -2  12      126.23      104.56     50.74 o
  -2  -2  12      183.87      226.88     44.67 o
  -1  -2  12       25.84       49.29     40.27 o
   0  -2  12        2.73       23.14     40.39 o
   1  -2  12       88.95       93.15     35.65 o
   2  -2  12      407.83      411.39     38.80 o
   3  -2  12      525.52      523.25     43.22 o
   4  -2  12      403.02      466.33     35.18 o
   5  -2  12      154.95      209.00     44.03 o
   6  -2  12      171.34      214.36     42.72 o
   7  -2  12       69.24       69.67     42.60 o
   8  -2  12      117.63      204.69     66.63 o
   9  -2  12      252.13      229.71     65.30 o
  10  -2  12      108.24       75.72     62.91 o
  11  -2  12      285.63      266.70     96.41 o
  -3  -1  12      105.72       74.58     49.31 o
  -2  -1  12       72.03       11.44     40.40 o
  -1  -1  12       86.56       67.52     41.17 o
   0  -1  12       22.88       37.34     38.84 o
   1  -1  12       74.83       69.83     34.77 o
   2  -1  12      120.93      114.51     34.04 o
   3  -1  12      505.18      519.47     37.66 o
   4  -1  12      361.88      358.17     40.89 o
   5  -1  12       51.69       67.67     28.95 o
   6  -1  12       97.12       94.31     45.47 o
   7  -1  12      113.11       79.56     38.58 o
   8  -1  12      289.32      354.47     62.54 o
   9  -1  12      162.76      148.59     61.23 o
  10  -1  12      254.05      336.41     71.56 o
  11  -1  12      145.76      114.39     61.36 o
  -3   0  12       88.07      146.61     58.78 o
  -2   0  12       21.64       38.94     39.95 o
  -1   0  12        0.49       56.96     40.15 o
   0   0  12       12.63       -1.22     38.49 o
   1   0  12       18.47       29.37     33.44 o
   2   0  12      178.18      141.46     36.07 o
   3   0  12      375.87      338.36     36.84 o
   4   0  12      411.87      384.41     37.70 o
   5   0  12        8.84       21.61     27.17 o
   6   0  12        3.16       12.80     24.40 o
   7   0  12       14.41       12.30     25.10 o
   8   0  12      143.55      134.58     63.07 o
   9   0  12      353.15      381.38     65.06 o
  10   0  12      276.66      359.45     70.47 o
  11   0  12      177.83      191.12     66.74 o
  -3   1  12      136.37      142.64     45.15 o
  -2   1  12       16.75       58.84     43.62 o
  -1   1  12        7.06      -15.37     42.28 o
   0   1  12       39.45       45.86     38.65 o
   1   1  12        6.62       30.66     35.08 o
   2   1  12      180.62      211.05     36.58 o
   3   1  12      481.04      463.66     39.54 o
   4   1  12      204.14      224.95     35.35 o
   5   1  12        0.71      -31.75     31.75 o
   6   1  12        7.23       37.42     24.83 o
   7   1  12       27.62       16.25     41.64 o
   8   1  12      119.94      112.23     45.62 o
   9   1  12      326.51      408.26     64.72 o
  10   1  12      278.38      337.33     51.66 o
  11   1  12      151.69      172.98     52.22 o
  -3   2  12       97.31       89.21     55.65 o
  -2   2  12       29.60       73.18     43.27 o
  -1   2  12        2.07       11.24     39.88 o
   0   2  12       99.63       81.37     42.80 o
   1   2  12      197.44      152.92     36.91 o
   2   2  12      236.51      254.42     37.11 o
   3   2  12      287.33      387.37     37.84 o
   4   2  12      143.88      169.51     35.82 o
   5   2  12      140.42      141.48     44.31 o
   6   2  12        5.57        3.24     26.90 o
   7   2  12       55.80        4.71     40.78 o
   8   2  12      147.49      204.02     44.86 o
   9   2  12      285.81      258.87     51.66 o
  10   2  12      179.23      212.81     51.08 o
  11   2  12      104.41       79.65     53.91 o
  -3   3  12      246.44      250.80     63.23 o
  -2   3  12        2.35       36.49     43.50 o
  -1   3  12        7.54       20.95     41.21 o
   0   3  12      103.99       59.11     43.66 o
   1   3  12       92.70      107.84     35.92 o
   2   3  12      521.64      544.43     39.74 o
   3   3  12      341.83      367.19     37.78 o
   4   3  12      284.35      292.11     45.11 o
   5   3  12      120.00      116.76     44.11 o
   6   3  12       35.02       33.14     40.58 o
   7   3  12       28.77       44.16     42.54 o
   8   3  12      104.40      114.18     46.91 o
   9   3  12      327.26      350.58     51.11 o
  10   3  12      135.55      134.22     49.09 o
  11   3  12      114.60      114.52     64.00 o
  -2   4  12        3.66       10.64     54.61 o
  -1   4  12       21.55       22.59     41.94 o
   0   4  12       54.36       51.23     33.23 o
   1   4  12      194.00      253.43     37.28 o
   2   4  12      133.10      120.92     34.14 o
   3   4  12      845.53      897.96     50.39 o
   4   4  12      264.96      267.18     46.05 o
   5   4  12        7.02       36.61     40.87 o
   6   4  12        8.60        8.44     40.57 o
   7   4  12      212.64      250.05     48.86 o
   8   4  12       48.12      109.32     45.60 o
   9   4  12      211.76      210.82     47.72 o
  10   4  12      294.66      299.84     59.56 o
  11   4  12      139.92      116.14     69.61 o
  -2   5  12        3.49      -15.83     57.07 o
  -1   5  12        0.30        1.59     43.15 o
   0   5  12      106.92      118.47     35.12 o
   1   5  12      241.31      256.91     35.85 o
   2   5  12      144.70      135.32     39.74 o
   3   5  12      172.03      163.77     41.13 o
   4   5  12      216.90      200.47     43.26 o
   5   5  12        1.89      -13.85     40.82 o
   6   5  12       48.70       51.08     39.47 o
   7   5  12      199.78      232.22     44.14 o
   8   5  12      154.11      138.71     55.29 o
   9   5  12      525.42      652.26     63.64 o
  10   5  12      148.40      215.59     61.69 o
  11   5  12       49.34      105.58     60.25 o
  -1   6  12      105.57      118.60     61.98 o
   0   6  12       38.55       25.53     46.81 o
   1   6  12      243.82      291.30     49.93 o
   2   6  12      108.66      118.85     55.52 o
   3   6  12      245.16      252.14     66.22 o
   4   6  12        1.27       67.95     56.54 o
   5   6  12       18.76       38.63     56.84 o
   6   6  12       14.11       24.21     45.88 o
   7   6  12      156.91      135.65     48.82 o
   8   6  12      168.15      164.72     50.85 o
   9   6  12      550.00      508.97    103.50 o
  10   6  12      142.64      128.90     99.22 o
   0   7  12      108.58       60.23     59.24 o
   1   7  12      145.18      129.02    102.33 o
   2   7  12      247.57      246.57    104.80 o
   3   7  12       68.02       14.15     76.25 o
   4   7  12        0.67       -2.57     92.62 o
   5   7  12       29.48       37.89     84.63 o
   6   7  12       66.72       85.83     87.85 o
   7   7  12      126.56      102.34     75.91 o
   8   7  12      252.44      250.59     87.78 o
   9   7  12       48.29      114.55    102.78 o
   1   8  12      242.06      305.36     97.30 o
   2   8  12      115.32      103.71     79.18 o
   3   8  12       32.27       36.48     97.10 o
   4   8  12        2.75       14.19     91.03 o
   5   8  12       11.24       65.59    102.16 o
   6   8  12      118.63       59.51     87.03 o
   7   8  12      143.59      181.36    102.39 o
   8   8  12      187.90      178.04     97.53 o
   3   9  12       42.48      196.07    112.36 o
   4   9  12        5.77        3.66    108.10 o
   5   9  12      154.17      204.92    100.91 o
   6   9  12        6.10       57.92    104.60 o
   2  -5  13      122.36      125.31     48.29 o
   3  -5  13      258.35      237.12     56.53 o
   4  -5  13        7.54       -0.47     58.59 o
   5  -5  13        0.14       56.70     48.92 o
   6  -5  13        4.83        6.87     50.74 o
   1  -4  13      260.30      281.34    115.91 o
   2  -4  13      109.36       57.69     60.15 o
   3  -4  13       19.68       19.18     50.55 o
   4  -4  13       67.12      100.20     49.41 o
   5  -4  13        7.33       21.68     50.21 o
   6  -4  13       42.38       52.10     49.41 o
   7  -4  13       60.92       80.95     62.61 o
   0  -3  13       95.21       50.20     36.29 o
   1  -3  13      242.46      200.30     48.52 o
   2  -3  13       66.69       78.00     66.66 o
   3  -3  13       74.60       61.91     61.65 o
   4  -3  13        3.71        2.32     46.46 o
   5  -3  13        2.90       27.74     49.10 o
   6  -3  13      106.03      122.60     50.12 o
   7  -3  13      118.31       89.89     63.94 o
   8  -3  13      233.66      229.42     85.04 o
  -1  -2  13       59.36       30.12     40.27 o
   0  -2  13       30.48       -1.32     37.16 o
   1  -2  13      138.00      176.91     38.64 o
   2  -2  13      117.45      113.81     37.53 o
   3  -2  13       51.59       59.87     45.64 o
   4  -2  13       61.90       52.10     45.55 o
   5  -2  13       74.46       61.87     46.91 o
   6  -2  13      158.62      222.38     47.84 o
   7  -2  13      134.59      200.92     69.13 o
   8  -2  13       75.59       72.83    112.85 o
   9  -2  13      292.31      349.54    107.23 o
  -1  -1  13       50.32       74.36     43.03 o
   0  -1  13       62.30       38.30     38.87 o
   1  -1  13      278.50      311.22     39.63 o
   2  -1  13      101.66       87.05     36.66 o
   3  -1  13       13.04       44.05     34.87 o
   4  -1  13       13.21       18.72     33.33 o
   5  -1  13        6.95      -26.96     37.06 o
   6  -1  13      193.30      235.02     45.54 o
   7  -1  13       37.45        8.17     61.71 o
   8  -1  13      294.23      391.81     71.82 o
   9  -1  13      382.85      469.71     73.52 o
  10  -1  13       83.95      125.65     91.46 o
  -1   0  13       82.70      109.62     44.58 o
   0   0  13      250.17      249.45     42.31 o
   1   0  13      214.24      276.28     39.60 o
   2   0  13      169.87      125.67     38.37 o
   3   0  13       27.28       48.95     36.84 o
   4   0  13       12.28       26.21     35.36 o
   5   0  13       43.94       31.35     28.27 o
   6   0  13       11.29       -7.09     50.46 o
   7   0  13      439.63      473.43     57.01 o
   8   0  13      287.74      347.43     57.16 o
   9   0  13      255.72      248.05     53.00 o
  10   0  13       95.57      101.17     50.62 o
  -1   1  13      161.06      171.82     46.12 o
   0   1  13      339.05      345.22     39.97 o
   1   1  13      144.43      174.87     38.63 o
   2   1  13      136.26      128.66     38.95 o
   3   1  13       80.39       56.20     37.58 o
   4   1  13       23.89       17.19     34.88 o
   5   1  13       60.34       39.50     34.73 o
   6   1  13      486.07      450.19     40.72 o
   7   1  13      294.97      353.50     51.27 o
   8   1  13      218.09      273.98     52.80 o
   9   1  13      172.96      202.59     51.32 o
  10   1  13       38.80       69.01     49.41 o
  -1   2  13      155.21      115.79     41.85 o
   0   2  13      113.98       67.85     38.09 o
   1   2  13      250.16      292.89     41.20 o
   2   2  13      130.04      114.80     38.10 o
   3   2  13        0.13       14.37     34.85 o
   4   2  13        7.34       35.14     35.64 o
   5   2  13      404.79      365.16     40.57 o
   6   2  13      498.44      501.82     50.49 o
   7   2  13      248.12      311.95     52.28 o
   8   2  13      209.41      142.05     50.75 o
   9   2  13       90.92       70.22     48.11 o
  10   2  13        0.23       29.34     46.93 o
  -1   3  13      115.66      130.59     44.08 o
   0   3  13       82.18       84.23     37.99 o
   1   3  13      134.27      137.45     38.35 o
   2   3  13       13.81      -22.40     37.05 o
   3   3  13        0.40       13.71     36.58 o
   4   3  13      188.20      141.85     38.80 o
   5   3  13      384.18      406.94     50.50 o
   6   3  13      394.40      467.46     53.78 o
   7   3  13      116.81      115.50     53.94 o
   8   3  13      213.18      252.28     48.26 o
   9   3  13       26.66       53.21     51.45 o
  10   3  13        4.26        3.87     53.50 o
   0   4  13      107.06      161.67     39.39 o
   1   4  13       13.11        1.13     36.81 o
   2   4  13       17.49       -5.71     35.16 o
   3   4  13       22.99        4.91     36.08 o
   4   4  13      115.13      143.00     45.30 o
   5   4  13      443.99      506.15     50.13 o
   6   4  13      217.53      240.18     44.44 o
   7   4  13      109.17      126.28     46.87 o
   8   4  13       36.61       61.55     48.18 o
   9   4  13       32.96       16.18     46.75 o
  10   4  13       55.39       21.05     62.03 o
   0   5  13        3.28      -19.75     42.31 o
   1   5  13       13.08       29.18     47.52 o
   2   5  13        5.47       37.86     46.28 o
   3   5  13       84.40       43.81     94.77 o
   4   5  13      188.54      206.85     45.48 o
   5   5  13      127.44      163.38     44.22 o
   6   5  13      220.91      191.69     47.36 o
   7   5  13       79.23       10.27     45.58 o
   8   5  13        1.66       59.54     47.13 o
   9   5  13       14.11      -30.08     59.64 o
   1   6  13        5.11       -8.11     42.79 o
   2   6  13        4.90       13.16     47.95 o
   3   6  13       39.09       99.13     53.96 o
   4   6  13      106.94      159.93     65.62 o
   5   6  13      217.64      136.19     65.27 o
   6   6  13      140.29       39.60     78.94 o
   7   6  13       50.98      -27.93     95.88 o
   8   6  13       11.49      -79.20     95.43 o
   9   6  13       18.90       34.40     82.18 o
   2   7  13       18.29       51.03     73.55 o
   3   7  13       14.61        3.82    103.36 o
   4   7  13       36.14       22.69     82.16 o
   5   7  13      292.43      347.95     97.92 o
   6   7  13      173.10      156.42    108.49 o
   7   7  13       14.54       58.98     94.44 o
   2  -2  14      105.40        7.54     69.71 o
   3  -2  14      116.76       71.46     45.35 o
   4  -2  14       99.30       80.27     39.85 o
   5  -2  14      219.99      194.69     57.93 o
   6  -2  14      113.73      115.81     66.91 o
   7  -2  14       61.77       80.01     64.14 o
   2  -1  14       83.93       67.50     39.13 o
   3  -1  14      161.06      156.66     48.88 o
   4  -1  14      137.35      105.57     49.99 o
   5  -1  14      149.78      110.27     50.76 o
   6  -1  14      204.92      233.50     57.77 o
   7  -1  14       64.26       79.02     48.42 o
   8  -1  14       20.32       58.57     50.23 o
   1   0  14        0.81        6.97     34.30 o
   2   0  14       45.34       28.94     37.78 o
   3   0  14      232.11      248.32     40.01 o
   4   0  14      245.14      231.31     50.43 o
   5   0  14      203.88      132.61     51.33 o
   6   0  14       75.06       33.80     49.69 o
   7   0  14        0.54        3.78     50.73 o
   8   0  14       17.31       28.10     52.14 o
   1   1  14       34.29       16.53     37.11 o
   2   1  14       24.51       33.05     38.27 o
   3   1  14      445.03      503.77     43.83 o
   4   1  14      121.72       90.93     40.07 o
   5   1  14      103.93       76.40     56.45 o
   6   1  14       88.19       77.60     47.31 o
   7   1  14        8.04       57.76     52.68 o
   8   1  14       43.68       32.88     52.34 o
   1   2  14       75.26       94.44     40.28 o
   2   2  14      152.52      144.93     38.76 o
   3   2  14      222.48      262.31     40.69 o
   4   2  14      143.42      174.00     41.18 o
   5   2  14       15.12       14.64     39.95 o
   6   2  14       36.14       60.19     46.50 o
   7   2  14        0.43       31.56     51.73 o
   8   2  14      109.72      139.27     56.29 o
   2   3  14       85.36       34.23     38.79 o
   3   3  14      171.35      215.55     41.34 o
   4   3  14      155.72      159.90     38.38 o
   5   3  14       41.29       68.85     40.46 o
   6   3  14        1.42       13.15     37.17 o
   7   3  14       11.52       38.81     51.19 o
   8   3  14       32.97        2.60     50.60 o
   2   4  14      164.93      152.19     47.37 o
   3   4  14      104.65      139.95     49.11 o
   4   4  14      130.39      161.37     39.90 o
   5   4  14       14.66       15.86     43.05 o
   6   4  14        1.68        2.73     45.71 o
   7   4  14       12.40       30.65     45.79 o
   8   4  14      180.77      188.77     53.29 o
   3   5  14      119.53       69.62     68.21 o
   4   5  14       54.36       93.82     63.36 o
   5   5  14       26.79       37.34     64.93 o
   6   5  14        0.01      -35.90     61.46 o
   7   5  14       54.73       38.64     62.25 o
 
